# Supplementary material for: Characterization of the O-Glycoproteome of Porphyromonas gingivalis
Source: Microbiol Spectr. 2022 Jan 5;10(1):e01502-21. doi: 10.1128/spectrum.01502-21 (PMC8729774; doi:10.1128/spectrum.01502-21)
Supplement: SUPPLEMENTAL FILE 1 — Supplemental material. Download SPECTRUM01502-21_Supp_2_seq14.xlsx, XLSX file, 0.1 MB [file spectrum01502-21_supp_2_seq14.xlsx]

## Sheet: Table S2
Table S2. List of identified glycopeptides and glycosylation sites
NOTES
Peptide Sequence: Shows the identified peptide with the O-glycosylation motifs shown in red text
Motif: If there is one O-glycosylation motif in the sequence, the motif is shown; if there are two motifs, the identification of two separate glycosylations is indicated by "DOUBLE" while the identification of only one is indicated by "SINGLE"
Site: The unique glycosylation site numbers ordered from 1-257
Byonic Scores: These are provided for the intact samples (no acid cleavage). Scores are given for the major glycans with D mass values of 1436, 1394, 1352 and 792 Da, and also for the non-modified form of the peptide
Mascot Scores: These are provided for the intact samples (no acid cleavage) as well as for the acid cleaved (partially deglycosylated) samples.
204 ion: Glycopeptides identified with Byonic scores less than 300 were checked for the presence of the HexNAc oxonium ion at m/z 204
CID Sugars: Glycopeptides identified with Byonic scores less than 300 were also checked for the presence of typical CID fragmentation of sugars
						BYONIC SCORES OF INTACT GLYCOPEPTIDES - FOR EACH DMASS VALUE					MASCOT SCORES OF INTACT GLYCOPEPTIDES - FOR EACH DMASS VALUE				MASCOT SCORES OF PARTIALLY DEGLYCOSYLATED GYCOPEPTIDES - FOR EACH DMASS VALUE
Peptide Sequence	Motif	SITE	33277 Locus	W83 Locus	Protein Description	1436	1394	1352	792	Byonic_Not Mod	1436	1394	1352	792	162	338	484	500	646	792	1248	1290	1352	1394	1436	Max Mascot	Max Byonic	204 ion	CID-sugars	Delta Mod intact	Delta Mod deglycosylated
LMPHVDTTK	DTT	1	PGN_0005	PG0005	conserved hypothetical protein	271.2																				0	271.2	Yes	Yes
RDSITEYMR	DSI	2	PGN_0005	PG0005	conserved hypothetical protein	242.2																				0	242.2	Yes	Yes
SIGHLVIDQVVTPGNAFYLIGRDDSTNVFR	DST	3	PGN_0005	PG0005	conserved hypothetical protein	212.6																				0	212.6	Yes	Yes
LIDTVK	DTV	4	PGN_0022	PG0026	conserved hypothetical protein	212.8																				0	212.8
LIDTVKR	DTV	4	PGN_0022	PG0026	conserved hypothetical protein	275.6	142.7																			0	275.6
VQPGIPDEVTEDNTPPEIISCFLNDSTFR	DST	5	PGN_0022	PG0026	conserved hypothetical protein	379.5				471.3	16.55															16.55	379.5
ARVDPAKVDSVFK	DSV	6	PGN_0043	PG0047	putative transmembrane AAA-metalloprotease FtsH	222																				0	222
VDPAKVDSVFK	DSV	6	PGN_0043	PG0047	putative transmembrane AAA-metalloprotease FtsH	374.2	348.9	101.5										40.86								40.86	374.2
HNDSIPETK	DSI	7	PGN_0140	PG2088	peptide methionine sulfoxide reductase	311.3																				0	311.3
AQSDTLGLLDLNAK	DTL	8	PGN_0145	PG2094	conserved hypothetical protein	245					23.53							50.73								50.73	245
DNGYYYFRPQDIIYEADTLLVR	DTL	9	PGN_0147	PG2095	conserved hypothetical protein													37.97								37.97	0
DSIGSMQAVLHAEGR	DSI	10	PGN_0148	PG2096	conserved hypothetical protein													71.23								71.23	0
VQGDTLADIGSLR	DTL	11	PGN_0148	PG2096	conserved hypothetical protein	250.5												18.07								18.07	250.5	Yes	Yes
MPLDSVLLK	DSV	12	PGN_0148	PG2096	conserved hypothetical protein													35.09								35.09	0
ALLERGDTVR	DTV	13	PGN_0192	PG2144	conserved hypothetical protein	128.8	160.3																			0	160.3	Yes	Yes
HDNEVAFNAYADSTNFK	DST	14	PGN_0208	PG2164	conserved hypothetical protein	504.8		471.1	777.3		76.16	62.83	36.96	93.95	45.7	30.98		67.96								93.95	777.3
HDNEVAFNAYADSTNFKK	DST	14	PGN_0208	PG2164	conserved hypothetical protein	473.9	243		626.9		70.99	68.02	56.79	84.53	27.84	44.37		59.5	32.32	16.52		23.44		24.38	34.87	84.53	626.9				19.5
RHDNEVAFNAYADSTNFK	DST	14	PGN_0208	PG2164	conserved hypothetical protein	224.2			264.8		80.99		87.23	86.95	64.51	65.4		72	53.54		33.56	46.12	44.56	36.19	54.1	87.23	264.8
RHDNEVAFNAYADSTNFKK	DST	14	PGN_0208	PG2164	conserved hypothetical protein	467.9	336.5	327.1	558.3		58.92	48.36	54.71	75.49		16.79		53.96	85.82	24.42	19.03	21.75		29.09	15.76	85.82	558.3			36.6
ADSVIAWLGLPEK	DSV	15	PGN_0239	PG0126	putative type I phosphodiesterase-nucleotide pyrophosphatase	566	606.2	386.8			26.99	37.56	30.99					27.04								37.56	606.2
DRADSVIAWLGLPEK	DSV	15	PGN_0239	PG0126	putative type I phosphodiesterase-nucleotide pyrophosphatase	442.8	313.2	164.5			18.93	16.3														18.93	442.8
DRADSVIAWLGLPEKERPR	DSV	15	PGN_0239	PG0126	putative type I phosphodiesterase-nucleotide pyrophosphatase				228.7																	0	228.7
CVNLSHYLPADSFLYMATGAFTHLYPKPSYTER	DSF	16	PGN_0239	PG0126	putative type I phosphodiesterase-nucleotide pyrophosphatase	187.9			146.1					20.13												20.13	187.9	Yes	Yes
LDSLPIAAQTDFIIVSDHGMATYENEK	DSL	17	PGN_0239	PG0126	putative type I phosphodiesterase-nucleotide pyrophosphatase													42.19								42.19	0
RLDSLPIAAQTDFIIVSDHGMATYENEK	DSL	17	PGN_0239	PG0126	putative type I phosphodiesterase-nucleotide pyrophosphatase					547								55.66								55.66	0
LDSVVGYFR	DSV	18	PGN_0239	PG0126	putative type I phosphodiesterase-nucleotide pyrophosphatase	382.7	228.2	265.4		500																0	382.7
LDSVVGYFRK	DSV	18	PGN_0239	PG0126	putative type I phosphodiesterase-nucleotide pyrophosphatase	174.1	69																			0	174.1
VRDSLYSPDLEASVSDFPEQGGQHSGGSGR	DSL	19	PGN_0252	PG0139	putative membrane-bound lytic murein transglycosylase D													69.11								69.11	0
TSSPVDTIAK	DTI	20	PGN_0262	PG0149	conserved hypothetical protein	329.4	223.2									22.96		28.55								28.55	329.4				43.1
YGIDAADTASLR	DTA	21	PGN_0262	PG0149	conserved hypothetical protein													34.4								34.4	0
INMLTWMGDSTK	DST	22	PGN_0271	PG0159	endopeptidase PepO	569.1	631.5	535.7	511.8		38.09	46.72	38.19	59.13												59.13	631.5
NLQTALGERINMLTWMGDSTKMK	DST	22	PGN_0271	PG0159	endopeptidase PepO	218.7																				0	218.7
INMLTWMGDSTKMK	DST	22	PGN_0271	PG0159	endopeptidase PepO	8.4					39.39	21.81														39.39	8.4
EPVPAIDLSAMDTSVRPQDDFYR	DTS	23	PGN_0271	PG0159	endopeptidase PepO					323.4				33.72												33.72	0
KREPVPAIDLSAMDTSVRPQDDFYR	DTS	23	PGN_0271	PG0159	endopeptidase PepO	323.8	385	46.2	541.9	370.5				23.98				18.39	14.78							23.98	541.9			17.8
NNPLKPAYSRYGSFDILHDSTLER	DST	24	PGN_0271	PG0159	endopeptidase PepO	148.8																				0	148.8			25.2
YGSFDILHDSTLER	DST	24	PGN_0271	PG0159	endopeptidase PepO	813.8	765.4	204.6	684	870.7	39.88	36.53	32.7	47.56		91.37		88.78	30.69	18.09						91.37	813.8			41.7
YGSFDILHDSTLERVHLIVDNLAAGQHEVGTNEYR	DST	24	PGN_0271	PG0159	endopeptidase PepO					335.6		21.52														21.52	0
QAMDSIKR	DSI	25	PGN_0271	PG0159	endopeptidase PepO	334.3	354.3	314.3	197	535.5				23.77	22.19	31.22		26.3								31.22	354.3
DKMSGEGVYKPFVLDSVYTVALNSYR	DSV	26	PGN_0282	PG0171	2~-phosphodiesterase precursor					24.4								71.77								71.77	0
MSGEGVYKPFVLDSVYTVALNSYR	DSV	26	PGN_0282	PG0171	2~-phosphodiesterase precursor													65.99								65.99	0
GAEADSVLVLNPANHLDK	DSV	27	PGN_0282	PG0171	2~-phosphodiesterase precursor	489.9					44.98			17.98				18.22								44.98	489.9
GAEADSVLVLNPANHLDKVSDVQLSLAR	DSV	27	PGN_0282	PG0171	2~-phosphodiesterase precursor	131.4												40.65								40.65	131.4
VKGAEADSVLVLNPANHLDK	DSV	27	PGN_0282	PG0171	2~-phosphodiesterase precursor													80.63								80.63	0
VKGAEADSVLVLNPANHLDKVSDVQLSLAR	DSV	27	PGN_0282	PG0171	2~-phosphodiesterase precursor													34.85								34.85	0
LTPDSAFMAHFSSDEAAVR	DSA	28	PGN_0282	PG0171	2~-phosphodiesterase precursor						77.64					35.77		75.02							28.29	77.64	0
ADSTYYPGETK	DST	28	PGN_0288	PG0179	conserved hypothetical protein	542.9	493.1	232.1	126.7	419		17.54		16.7		37.15		46.9		17.76						46.9	542.9				35.8
FDGTVAKADSTYYPGETK	DST	28	PGN_0288	PG0179	conserved hypothetical protein						17.03															17.03	0
VTVSVDSLPHPENYEIK	DSL	29	PGN_0288	PG0179	conserved hypothetical protein		805.6		352.1		46.74	40.99	35.84	38.97	15.17	16.02		28.46					24.51	14.19	18.45	46.74	805.6			33.9
VVGDSTCR	DST	30	PGN_0288	PG0179	conserved hypothetical protein	218.9	72.7																			0	218.9	Yes	Yes
DTAFLCQK	DTA	31	PGN_0291	PG0182	conserved hypothetical protein	204.1												17.88								17.88	204.1
LSDFTKDTAFLCQK	DTA	31	PGN_0291	PG0182	conserved hypothetical protein	680.9	594.3	174.7	600.6		47.29	50.38		67.02												67.02	680.9			68.2
KYMPYGTVLDSVMMK	DSV	32	PGN_0296	PG0188	conserved hypothetical protein	49.2					36.39			50.73												50.73	49.2
YMPYGTVLDSVMMK	DSV	32	PGN_0296	PG0188	conserved hypothetical protein	445.2	297.8	425.8	455					65.51		39.29		35.23								65.51	455			20.9
YMPYGTVLDSVMMKLVTDFSAK	DSV	32	PGN_0296	PG0188	conserved hypothetical protein				1.8					38.79												38.79	1.8
VAINDGEYKDWHNKDSLWLR	DSL	33	PGN_0296	PG0188	conserved hypothetical protein	495.3			351.7		29.05	20.08	14.72	45.03		20.9		39.22								45.03	495.3
DWHNKDSLWLR	DSL	33	PGN_0296	PG0188	conserved hypothetical protein													15.82								15.82	0
DAEILTDSVVK	DSV	34	PGN_0299	PG0191	putative outer membrane protein	296.9	159.9				14.55							33.07								33.07	296.9
DAEILTDSVVKAPDGK	DSV	34	PGN_0299	PG0191	putative outer membrane protein	381	262.5				17.14															17.14	381
YQEYGYRDAEILTDSVVK	DSV	34	PGN_0299	PG0191	putative outer membrane protein											22.25		27.66								27.66	0
YQEYGYRDAEILTDSVVKAPDGK	DSV	34	PGN_0299	PG0191	putative outer membrane protein											34.53		59.51								59.51	0
DAEILTDSVVKAPDGKR	DSV	34	PGN_0299	PG0191	putative outer membrane protein						17.81							41.51								41.51	0
EKDSLLENIR	DSL	35	PGN_0301	PG0193	conserved hypothetical protein					480.1								43.39								43.39	0
NQEANPMAALMDSIR	DSI	36	PGN_0303	PG0196	putative zinc protease	366.3	332.9				32.76	28.76						46.4								46.4	366.3
QGIIDSCLLILHDWSNNITLDGHEIDEER	DSC	37	PGN_0303	PG0196	putative zinc protease		70.3					43.21		63.23			17.65									63.23	70.3
DSLRTEER	DSL	38	PGN_0329	PG0226	conserved hypothetical protein	150.6																				0	150.6	Yes	Yes
EDSIRAAYEATFATAEQSAALAAELGVDAPALTGILQTSR	DSI	39	PGN_0329	PG0226	conserved hypothetical protein	101.3					57.48															57.48	101.3
LLREDSIR	DSI	39	PGN_0329	PG0226	conserved hypothetical protein	374	263.7																			0	374
LLREDSIRAAYEATFATAEQSAALAAELGVDAPALTGILQTSR	DSI	39	PGN_0329	PG0226	conserved hypothetical protein	111.5					51.27															51.27	111.5
LDTLYNTQYTTITPVGVWR	DTL	40	PGN_0329	PG0226	conserved hypothetical protein	586.6	741.5	351.5	604.4	510.5		68.41	50.88													68.41	741.5
WVSSNIRLDTLYNTQYTTITPVGVWR	DTL	40	PGN_0329	PG0226	conserved hypothetical protein													56.49								56.49	0
VNNENLDSSR	DSS	41	PGN_0329	PG0226	conserved hypothetical protein	254.6	29.3											42.05								42.05	254.6
VNNENLDSSRMVFYAELK	DSS	41	PGN_0329	PG0226	conserved hypothetical protein													21.83								21.83	0
KLETAVYAISSLYVDSVDNNKLTEYAIR	DSV	42	PGN_0340	PG0235	carboxyl-terminal processing protease													73.9								73.9	0
AEFSADTIKFDTLFSR	DOUBLE	43	PGN_0341	PG0236	conserved hypothetical protein	727.2			414.3		61.23			54.43		83.59		55.35								83.59	727.2
SSILNVGYNVMEADKNNPTDSIYYSVGYDLIK	DSI	45	PGN_0341	PG0236	conserved hypothetical protein	802.5	325.9				41.27							38.53								41.27	802.5
SSILNVGYNVMEADKNNPTDSIYYSVGYDLIKK	DSI	45	PGN_0341	PG0236	conserved hypothetical protein	213					25.98															25.98	213
KNIAIGMLDSTVISQGAQLESSAR	DST	46	PGN_0345	PG0241	conserved hypothetical protein										41.87	66.83	28.03	129.31	101.08	48.06	47.14	42.59	63.61	74.14	70.17	129.31	0				39.5
KNIAIGMLDSTVISQGAQLESSARENATLAEQNAR	DST	46	PGN_0345	PG0241	conserved hypothetical protein	399.8	663.1																			0	663.1
NIAIGMLDSTVISQGAQLESSAR	DST	46	PGN_0345	PG0241	conserved hypothetical protein										90.31	93.15			21.49						17.28	93.15	0
NIAIGMLDSTVISQGAQLESSARENATLAEQNAR	DST	46	PGN_0345	PG0241	conserved hypothetical protein	461.2	470.4	125.1																		0	470.4
AALDTLAHR	DTL	47	PGN_0405	PG1712	alpha-1,2-mannosidase family protein	60.2												33.63								33.63	60.2
LGFNADSSRHYLVVHSEKGELTAEGNVISGYR	DSS	48	PGN_0406	PG1711	conserved hypothetical protein with glycosyl hydrolase family 92 domain													45.42								45.42	0
YFQDSTRVFVYMETEQQPVTYAR	DST	49	PGN_0406	PG1711	conserved hypothetical protein with glycosyl hydrolase family 92 domain													45.22								45.22	0
YFQDSTR	DST	49	PGN_0406	PG1711	conserved hypothetical protein with glycosyl hydrolase family 92 domain													15.54								15.54	0
RPEEIIFLIKDSVQDKQ	DSV	50	PGN_0408	PG1707	conserved hypothetical protein													89.22								89.22	0
YHQDSVRLEEIR	DSV	51	PGN_0408	PG1707	conserved hypothetical protein	184.2																				0	184.2	Yes	Yes
AAAPDTEAEAAEAVAAETAADTTSQTDAAEALSSK	DTT	52	PGN_0411	PG1704	thiol-disulfide interchange protein	298.7	472.2	381.4				24.59	68.29					59.65								68.29	472.2
AAAPDTEAEAAEAVAAETAADTTSQTDAAEALSSKADLWTPVVSELR	DTT	52	PGN_0411	PG1704	thiol-disulfide interchange protein				632.2	996.2																0	632.2
SKAAAPDTEAEAAEAVAAETAADTTSQTDAAEALSSK	DTT	52	PGN_0411	PG1704	thiol-disulfide interchange protein		368.1		208.5			62.46														62.46	368.1
SKAAAPDTEAEAAEAVAAETAADTTSQTDAAEALSSKADLWTPVVSELR	DTT	52	PGN_0411	PG1704	thiol-disulfide interchange protein	39.1																				0	39.1
SLADSLGLTPIQVSIIASIVEEESGKSDEYPQIAGLYIR	DSL	53	PGN_0418	PG1694	conserved hypothetical protein with aminodeoxychorismate lyase domain	402.7																				0	402.7
AKPKEYQIETVTKQDTIESK	DTI	54	PGN_0445	PG1666	membrane fusion efflux protein									37.61												37.61	0
EYQIETVTKQDTIESK	DTI	54	PGN_0445	PG1666	membrane fusion efflux protein	682.7	774	436.2	672.4		50.47	62.04	20.67	70.83				24.79						19.98		70.83	774
QDTIESK	DTI	54	PGN_0445	PG1666	membrane fusion efflux protein	281.1																				0	281.1
NTETKRPDTLRR	DTL	55	PGN_0463	PG1652	conserved hypothetical protein		147.6																			0	147.6
RPDTLRR	DTL	55	PGN_0463	PG1652	conserved hypothetical protein	234.5																				0	234.5	Yes	Yes
ADTASQAFSNEITR	DTA	56	PGN_0473	PG1623	conserved hypothetical protein	553.9	435.8	151.5	474		38.89	41.32		34.27	22.36	67.4		79.64								79.64	553.9
GRQDSTVAR	DST	57	PGN_0488	PG1638	conserved hypothetical protein	275.8																				0	275.8	Yes	Yes
LDSAIIR	DSA	58	PGN_0488	PG1638	conserved hypothetical protein	331	217.5		169.2																	0	331
MNEIYSDSTLTEEVAEEK	DST	59	PGN_0488	PG1638	conserved hypothetical protein	147.2	774.3		411.5		17.99	89.63		132.53												132.53	774.3
MNEIYSDSTLTEEVAEEKMDQMER	DST	59	PGN_0488	PG1638	conserved hypothetical protein													24.13								24.13	0
TIIDSIR	DSI	60	PGN_0501	PG1611	conserved hypothetical protein	19.1												18.68								18.68	19.1
TIIDSIRIPAGIPADCSYGR	DSI	60	PGN_0501	PG1611	conserved hypothetical protein									21.53		31.99		47.53								47.53	0
QMAIASIKDSTMMYYSCDVGK	DST	61	PGN_0508	PG1605	putative aminopeptidase													43.25								43.25	0
QMAIASIKDSTMMYYSCDVGKELDR	DST	61	PGN_0508	PG1605	putative aminopeptidase										36.52		41.33	79.4								79.4	0
GFPDSAGIMSLSPFVIDSFSLRK	DOUBLE	62	PGN_0514	PG1599	conserved hypothetical protein													48.51								48.51	0
RSVFLPVDSSSIATSEVETESAADSSATGK	DOUBLE	64	PGN_0525	PG1586	probable aerotolerance-related exported protein BatE	112.6	112.6											81.77								81.77	112.6
SVFLPVDSSSIATSEVETESAADSSATGK	DOUBLE	64	PGN_0525	PG1586	probable aerotolerance-related exported protein BatE	220.3					38.87	56.33														56.33	220.3
ALSKDSTFTEAR	DST	66	PGN_0527	PG1584	probable aerotolerance-related exported protein BatC	257.3										66.44		22.16								66.44	257.3
KALSKDSTFTEAR	DST	66	PGN_0527	PG1584	probable aerotolerance-related exported protein BatC	126.7	61.1											29.54								29.54	126.7			16.8
MVITSFDSTLLEIPPFIVTDGRDQVMSK	DST	67	PGN_0530	PG1581	conserved hypothetical protein	295.7	250.5				14.44							32.74								32.74	295.7
TADLAHTHLQIPTDSTMSR	DST	68	PGN_0530	PG1581	conserved hypothetical protein	488.5										28.34		56.33	16.35						20.22	56.33	488.5
GYTPCFDSISQK	DSI	69	PGN_0545	PG1564	putative sulfatase	267.9												37.83								37.83	267.9
ANGGSGPDSAQITAMK	DSA	70	PGN_0556	PG1553	putative cobalamin biosynthesis-related protein	546.8	134.5				56							92.97								92.97	546.8
DLKLDSILDKPYTR	DSI	71	PGN_0556	PG1553	putative cobalamin biosynthesis-related protein	358.7	370.8		624.5		48.56	52.88	55.22	61.81	29.45	76.15		72.78	19.8			16.65		20.78	15.6	76.15	624.5				388.6
LDSILDKPYTR	DSI	71	PGN_0556	PG1553	putative cobalamin biosynthesis-related protein	495.3	402.9	204.8	376.7		30.84	14.45		45.35				32.15	19.23							45.35	495.3
GPDSAQIAAMK	DSA	72	PGN_0556	PG1553	putative cobalamin biosynthesis-related protein	208.7										63.32		47.33								63.32	208.7
ANGGKGPDSAQIAAMK	DSA	72	PGN_0556	PG1553	putative cobalamin biosynthesis-related protein													16.08								16.08	0
QIPYLVMSATNPENDLCSIDSTKAEILSK	DST	73	PGN_0556	PG1553	putative cobalamin biosynthesis-related protein										33.85	22.93	25.76	49.48								49.48	0
SDGAQHAMPSHGKDSMQAAHSEK	DSM	74	PGN_0556	PG1553	putative cobalamin biosynthesis-related protein	206.2										26.35		30.42								30.42	206.2			132.2
SDGAQHAMPSHGKDSMQAAHSEKAK	DSM	74	PGN_0556	PG1553	putative cobalamin biosynthesis-related protein	343.9					17.82															17.82	343.9			152.5
DTCLIK	DTC	75	PGN_0557	PG1552	TonB-dependent receptor HmuR	339.7	270.7	118.1	308.1																	0	339.7
DTCLIKTENQK	DTC	75	PGN_0557	PG1552	TonB-dependent receptor HmuR	403	438	185.6	198.4			14.33						44.11								44.11	438
ISETSDLDISYHYDKYSRDTCLIK	DTC	75	PGN_0557	PG1552	TonB-dependent receptor HmuR		78.1		81.3																	0	81.3
YSRDTCLIK	DTC	75	PGN_0557	PG1552	TonB-dependent receptor HmuR	269.6	84.8	63.4																		0	269.6
YSRDTCLIKTENQK	DTC	75	PGN_0557	PG1552	TonB-dependent receptor HmuR	185.6	29.4		107.1																	0	185.6
DTCLIKTENQKK	DTC	75	PGN_0557	PG1552	TonB-dependent receptor HmuR													15.92								15.92	0
AQYTHPDSLK	DSL	76	PGN_0573	PG1536	putative cell division protein FtsX	368.6										18.97										18.97	368.6			43.5
AIKKDSLNK	DSL	77	PGN_0622	PG0575	penicillin-binding protein	259																				0	259
KDSLNKLLDTLALNISR	DOUBLE	77	PGN_0622	PG0575	penicillin-binding protein													58.66								58.66	0
LLDTLALNISR	#N/A	78	PGN_0622	PG0575	penicillin-binding protein													17.39								17.39	0
LGFTPYGKPLDSIDLYR	DSI	79	PGN_0629	PG0582	putative cell division protein FtsQ													43.75								43.75	0
SDTSFYVSTDR	DTS	80	PGN_0629	PG0582	putative cell division protein FtsQ													53.42								53.42	0
AIPTTLDSIESR	DSI	81	PGN_0642	PG0598	conserved hypothetical protein													81.96								81.96	0
AQIDSIAQGR	DSI	82	PGN_0680	PG0639	signal peptide peptidase SppA 67K type	424.1	356.5		61.7						69.86			56.92		38.35						69.86	424.1
TKAQIDSIAQGR	DSI	82	PGN_0680	PG0639	signal peptide peptidase SppA 67K type	345.6	420.7	185			14.98					55.55		58.28	68.51							68.51	420.7			32.8	117.2
KTAMDSVK	DSV	83	PGN_0680	PG0639	signal peptide peptidase SppA 67K type	306.8	112.2																			0	306.8
TAMDSVKMFADKGEMFGLAEK	DSV	83	PGN_0680	PG0639	signal peptide peptidase SppA 67K type												14.17	56.67								56.67	0
KTAMDSVKMFADKGEMFGLAEK	DSV	83	PGN_0680	PG0639	signal peptide peptidase SppA 67K type													19.9								19.9	0
GKGTEVETVSIDTADFNFPVR	DTA	84	PGN_0687	PG0648	putative iron compound ABC transporter periplasmic iron compound-binding protein													72.98								72.98	0
GKGTEVETVSIDTADFNFPVRFEYAK	DTA	84	PGN_0687	PG0648	putative iron compound ABC transporter periplasmic iron compound-binding protein													35.08								35.08	0
GTEVETVSIDTADFNFPVR	DTA	84	PGN_0687	PG0648	putative iron compound ABC transporter periplasmic iron compound-binding protein	732.8	651.1	381.4	468.2			88.02		100.28												100.28	732.8
GTEVETVSIDTADFNFPVRFEYAK	DTA	84	PGN_0687	PG0648	putative iron compound ABC transporter periplasmic iron compound-binding protein													40.76								40.76	0
TVYVFHPDKPDTMAVYILYPR	DTM	85	PGN_0687	PG0648	putative iron compound ABC transporter periplasmic iron compound-binding protein	380.2					48.2	40.26		89.29				48.77								89.29	380.2
IQTTTGGAITSIDSLFYEDDR	DSL	86	PGN_0693	PG0654	conserved hypothetical protein	858	367.9																			0	858
IQTTTGGAITSIDSLFYEDDRLVQVR	DSL	86	PGN_0693	PG0654	conserved hypothetical protein	673.1	641.7				18.58	15.16			21.31			32.62	15.64							32.62	673.1
MVYEFDANNDAVLLRDSVFLPLQNK	DSV	87	PGN_0693	PG0654	conserved hypothetical protein	337	95.8				15.41							23.12								23.12	337
ATSAISSDSLHPQYAEGFR	DSL	88	PGN_0706	PG0670	putative exported periplasmic protein	52			615.5	769.7	93.63	76.56		61.89				33								93.63	615.5
YLRDSVMK	DSV	89	PGN_0706	PG0670	putative exported periplasmic protein	262.1	219.1	239.6	177.6																	0	262.1
IEQPTDSITSNVSVQEPELAFPLPEIPLSITSPR	DSI	90	PGN_0732	PG0698	conserved hypothetical protein	244.7	114.3																			0	244.7
AALLKDTVSIALKPADAQAFMQR	DTV	91	PGN_0742	PG0708	probable FKBP-type peptidyl-prolyl cis-trans isomerase				685.5					78.9	34.45	34.86		81.12	72.12	44.47	15.92		38.04	53.89	45.55	81.12	685.5				37.9
DTVSIALKPADAQAFMQR	DTV	91	PGN_0742	PG0708	probable FKBP-type peptidyl-prolyl cis-trans isomerase				389.4	421.6		19.68	14.27	66.79	27.55			46.85								66.79	389.4
EDGVIVTTSGLAYKTLQEGTGATPSLADTVRVK	DTV	92	PGN_0742	PG0708	probable FKBP-type peptidyl-prolyl cis-trans isomerase	170.3																				0	170.3
TLQEGTGATPSLADTVR	DTV	92	PGN_0742	PG0708	probable FKBP-type peptidyl-prolyl cis-trans isomerase	732.9	713.5	566.9	583	52.3	56.3	44.22	43.09	71.92				94.64								94.64	732.9
TLQEGTGATPSLADTVRVK	DTV	92	PGN_0742	PG0708	probable FKBP-type peptidyl-prolyl cis-trans isomerase	642.7	239.3	115.5	752.7		50.46	45.06		66.75		73.05		65.84	59.82			15.45	21.23	24.81	23.89	73.05	752.7				27.1
LQGQPIDSVAFLDGFK	DSV	93	PGN_0742	PG0708	probable FKBP-type peptidyl-prolyl cis-trans isomerase	625	693.4		572		67.11	65.71		85.67		18.84		51.87						37.91		85.67	693.4
LQGQPIDSVAFLDGFKYGIDTTR	DOUBLE	94	PGN_0742	PG0708	probable FKBP-type peptidyl-prolyl cis-trans isomerase	123.9	0.2	4.1										19.43								19.43	123.9
YGIDTTR	DTT	94	PGN_0742	PG0708	probable FKBP-type peptidyl-prolyl cis-trans isomerase	262.2	238.3	275.4	101					15.28		33.34		26.27	26.72							33.34	275.4
YGIDTTRFSYNLGAIYASNIAR	DTT	94	PGN_0742	PG0708	probable FKBP-type peptidyl-prolyl cis-trans isomerase				249.7					61.79		47.09		53.1	38.14	17.56						61.79	249.7
NADTTAVSEKDSLALSMGILYGQDFANQFEMSR	SINGLE	95	PGN_0742	PG0708	probable FKBP-type peptidyl-prolyl cis-trans isomerase	745.9	815.2	630.1			67.05	65.63	52.43		38.1	74.21		68.04								74.21	815.2
QLAHDSIDIDK	DSI	97	PGN_0742	PG0708	probable FKBP-type peptidyl-prolyl cis-trans isomerase	607.5	494.6	497			16.5	16.68						30.12								30.12	607.5
QLAHDSIDIDKFYAAMR	DSI	97	PGN_0742	PG0708	probable FKBP-type peptidyl-prolyl cis-trans isomerase	264.6	324.3	709.1	740.3	558.9	68.56	68.5	61.43	84.92		67.52	16.12	102.64	79.71	48.95	39.23	19.83	37.49	48.55	42.97	102.64	740.3
GNEYIDTFKKEDGVIVTTSGLAYK	DTF	98	PGN_0742	PG0708	probable FKBP-type peptidyl-prolyl cis-trans isomerase					675								30.03								30.03	0
DEVQTVKPIVTSADSVAYAFGISGAINFNDYTGR	DSV	99	PGN_0743	PG0709	probable FKBP-type peptidyl-prolyl cis-trans isomerase FkpA	12					26.9															26.9	12
KDEVQTVKPIVTSADSVAYAFGISGAINFNDYTGR	DSV	99	PGN_0743	PG0709	probable FKBP-type peptidyl-prolyl cis-trans isomerase FkpA													65.84								65.84	0
EGEGPRPTVQDTVVVHYVGK	DTV	100	PGN_0743	PG0709	probable FKBP-type peptidyl-prolyl cis-trans isomerase FkpA									46.67		28.9		48.67	26.78	41.7						48.67	0				50.1
VLKEGEGPRPTVQDTVVVHYVGK	DTV	100	PGN_0743	PG0709	probable FKBP-type peptidyl-prolyl cis-trans isomerase FkpA	253.3																				0	253.3			22.9
MPGDSLDR	DSL	101	PGN_0743	PG0709	probable FKBP-type peptidyl-prolyl cis-trans isomerase FkpA	307.3	148.7									36.49		27.85								36.49	307.3
YELVDSVYDK	DSV	102	PGN_0762	PG0731	conserved hypothetical protein	271.8	47.2											38.29	45.62							45.62	271.8
FGLDENEVKQYFVTDSVLK	DSV	103	PGN_0788	PG0758	peptidyl-dipeptidase					302.6				56.37				41.25		28.62	23.34			47.61	27.92	56.37	0
QYFVTDSVLK	DSV	103	PGN_0788	PG0758	peptidyl-dipeptidase	513	491.9	414.4	95.8		21.78	19.91	20.81	18.94		29.86		27.76	16.62							29.86	513			19.3
EKFGLDENEVKQYFVTDSVLK	DSV	103	PGN_0788	PG0758	peptidyl-dipeptidase													55.83						33.19	33.81	55.83	0
IKTEHFLPAFEAGMEQQLAGIDSIVNNSEAPTFENTLVAMER	DSI	104	PGN_0788	PG0758	peptidyl-dipeptidase													31.72								31.72	0
TEHFLPAFEAGMEQQLAGIDSIVNNSEAPTFENTLVAMER	DSI	104	PGN_0788	PG0758	peptidyl-dipeptidase	698.8	582.7	103.1	563.8		64.32	82.27		110.89												110.89	698.8
LIAATNAAAVIVGSKDSLDGLSETEIAK	DSL	105	PGN_0788	PG0758	peptidyl-dipeptidase	686.7	531.6			131.8	50.02	41.14			24.09	60.85		42.7	36.54							60.85	686.7				43.8
DSLDGLSETEIAK	DSL	105	PGN_0788	PG0758	peptidyl-dipeptidase					295.4								14.43								14.43	0
IVPDIAMMDSIVAALDHSFTAEK	DSI	106	PGN_0794	PG0768	conserved hypothetical protein										14.61			103.11								103.11	0
IAEADSILKHPATITNMPLVLR	DSI	107	PGN_0798	PG0774	conserved hypothetical protein													40.33								40.33	0
IAEADSILK	#N/A	107	PGN_0798	PG0774	conserved hypothetical protein													25.58								25.58	0
IGEGSIGRDPSSVGFLATDSVYDAAAPR	DSV	108	PGN_0811	PG0788	conserved hypothetical protein													32.42								32.42	0
AECDSLQKLPLVTSFHR	DSL	109	PGN_0817	PG0794	penicillin-binding protein 1A										39.97			28.35								39.97	0
GTIDTVMSPLDSIKYLKGILR	DOUBLE	110	PGN_0817	PG0794	penicillin-binding protein 1A	262																				0	262
GTIDTVMSPLDSIKYLK	DOUBLE	110	PGN_0817	PG0794	penicillin-binding protein 1A													18.67								18.67	0
FKLNVFYQSDSAGVYQPYISEGK	DSA	112	PGN_0832	PG0809	gliding motility protein SprA													40.56								40.56	0
GDTIVFNSK	DTI	113	PGN_0836	PG1493	conserved hypothetical protein	496.5	403.6				15.09															15.09	496.5
GDTIVFNSKNYTLGNER	DTI	113	PGN_0836	PG1493	conserved hypothetical protein				93.4		39.32			28.42												39.32	93.4
KQPVSYASVVISTDSLSK	DSL	114	PGN_0836	PG1493	conserved hypothetical protein	181.4					54.57	48.49						29.19								54.57	181.4
KQPVSYASVVISTDSLSKK	DSL	114	PGN_0836	PG1493	conserved hypothetical protein	361.9	268.1				36.75	31.43				39.08		54.29								54.29	361.9
GQVLDEKKQPVSYASVVISTDSLSK	DSL	114	PGN_0836	PG1493	conserved hypothetical protein													20.95								20.95	0
QPVSYASVVISTDSLSKK	DS	114	PGN_0836	PG1493	conserved hypothetical protein													30.78								30.78	0
TGIYDSLGLK	DSL	115	PGN_0857	PG1379	conserved hypothetical protein													14.56								14.56	0
TGIYDSLGLKLEIVK	DSL	115	PGN_0857	PG1379	conserved hypothetical protein													33.02								33.02	0
HVQLAQGDTVVTSGYSSIFPANLMVGR	DTV	116	PGN_0867	PG1395	probable cell shape-determining protein MreC	409.2												106.91								106.91	409.2				52.9
SYVVQIDSLNAANAR	DSL	117	PGN_0874	PG1387	conserved hypothetical protein	394.6	325.5	346.5										47.62								47.62	394.6			17.4
AVQADSVSHYIR	DSV	118	PGN_0881	PG1402	conserved hypothetical protein	471.6					23.16															23.16	471.6
KTFLPSDTTYK	DTT	119	PGN_0884	PG1405	organic solvent tolerance protein OstA													36.96								36.96	0
TFLPSDTTYK	DTT	119	PGN_0884	PG1405	organic solvent tolerance protein OstA	124.4																				0	124.4
TFLPSDTTYKFR	DTT	119	PGN_0884	PG1405	organic solvent tolerance protein OstA													45.29								45.29	0
SRLEANFMYLNTDSSTVYTR	DSS	120	PGN_0884	PG1405	organic solvent tolerance protein OstA													31.87								31.87	0
LLADSIAAK	DSI	121	PGN_0904	PG1432	probable sensor histidine kinase	289.4																				0	289.4
SKLLADSIAAK	DSI	121	PGN_0904	PG1432	probable sensor histidine kinase	373.1	33.7				16.06															16.06	373.1
ALDSIAR	DSI	122	PGN_0946	PG1180	conserved hypothetical protein	326.3	94.2											14.38								14.38	326.3
DGTLTWILLKLNPFPSDSVWNKGK	DSV	123	PGN_0946	PG1180	conserved hypothetical protein	87																				0	87
LNPFPSDSVWNK	DSV	123	PGN_0946	PG1180	conserved hypothetical protein	144.3												21.47								21.47	144.3	Yes	Yes
LSNEMLDSISYAEK	DSI	124	PGN_0946	PG1180	conserved hypothetical protein	603.3	258.2				60.71					28.66		66.62								66.62	603.3
RLSNEMLDSISYAEK	DSI	124	PGN_0946	PG1180	conserved hypothetical protein	268.6																				0	268.6
LYFVDTISIK	DTI	125	PGN_0952	PG1060	carboxyl-terminal processing protease											37.31		26.57								37.31	0
LYFVDTISIKHMTR	DTI	125	PGN_0952	PG1060	carboxyl-terminal processing protease											21.83		61.35								61.35	0
TGMATAIPDSLHK	DSL	126	PGN_0952	PG1060	carboxyl-terminal processing protease	389.8	217.9	121.6										45.03								45.03	389.8				66.1
TGMATAIPDSLHKIFYTAAGR	DSL	126	PGN_0952	PG1060	carboxyl-terminal processing protease		435.4			435.8		20.93		32.52												32.52	435.4
TNRTGMATAIPDSLHKIFYTAAGR	DSL	126	PGN_0952	PG1060	carboxyl-terminal processing protease	41.7					24.95															24.95	41.7
SGAESYLIFPDSTWKIDMADLD	DST	127	PGN_0968	PG0987	conserved hypothetical protein	226.1																				0	226.1
AVVDTGLYK	DTG	128	PGN_0973	PG0980	conserved hypothetical protein	215.2																				0	215.2
AVVDTGLYKK	DTG	128	PGN_0973	PG0980	conserved hypothetical protein	336.1												14.7								14.7	336.1
FLNDSTVVGSK	DST	129	PGN_0980	PG0973	putative alpha-1,2-mannosidase family protein	340.7	255.3									22.23		55.52								55.52	340.7
TDSTSGLYHFAMASYYLGTNEK	DST	130	PGN_0996	PG0954	TPR domain protein													35.03								35.03	0
TDSTSGLYHFAMASYYLGTNEKEAAINEMIK	DST	130	PGN_0996	PG0954	TPR domain protein													46.36								46.36	0
WCAQADADTLAGALSFFLHAANK	DTL	131	PGN_1023	PG0924	acid phosphatase OlpA					96.6								41.9								41.9	0
IAQHNVEAALDSIR	DSI	132	PGN_1032	PG0914	conserved hypothetical protein	327.8	381.4																			0	381.4
IAQHNVEAALDSIRYLK	DSI	132	PGN_1032	PG0914	conserved hypothetical protein											22.87		24.48								24.48	0
EDGSGSTNSGAFTISGDTVSLAR	DTV	133	PGN_1037	PG0906	conserved hypothetical protein	432.1			512					65.49				109.93								109.93	512
GGKEDGSGSTNSGAFTISGDTVSLAR	DTV	133	PGN_1037	PG0906	conserved hypothetical protein	593.5	641.5	115.3	695.9	699.2	70.84	100.42		143.67	107.21	102.2	30.05	105.48	115.4	79.27	72.8	81.75	39.44	130.96	69.96	143.67	695.9				42.9
GGKEDGSGSTNSGAFTISGDTVSLAREGEVSPLR	DTV	133	PGN_1037	PG0906	conserved hypothetical protein	709.2		133.5	829.4		16.34	20.24		43.9												43.9	829.4
TFALEEVAKGGKEDGSGSTNSGAFTISGDTVSLAR	DTV	133	PGN_1037	PG0906	conserved hypothetical protein	440.7	521.8	430.3	81																	0	521.8
EGEVSPLRLVLNATADSLQYDGVQDEK	DSL	134	PGN_1037	PG0906	conserved hypothetical protein	500					34							43.48								43.48	500
EGEVSPLRLVLNATADSLQYDGVQDEKMAPFYVLAK	DSL	134	PGN_1037	PG0906	conserved hypothetical protein	426.3	626.6	519.4	545.1		40.62	20.17	24.35	77.5												77.5	626.6
LVLNATADSLQYDGVQDEK	DSL	134	PGN_1037	PG0906	conserved hypothetical protein	876.4	772.4	400.9	702.5	561.7	78.75	96.77		108.24				76.87								108.24	876.4			34.6	44.6
LVLNATADSLQYDGVQDEKMAPFYVLAK	DSL	134	PGN_1037	PG0906	conserved hypothetical protein	837	855.2	814	813.6		49.5	42.9	43.99	52.79		14.93		36.82								52.79	855.2			29.9
LVLNATADSLQYDGVQDEKMAPFYVLAKQ	DSL	134	PGN_1037	PG0906	conserved hypothetical protein	755.6	736.6																			0	755.6			27.6
LVLNATADSLQYDGVQDEKMAPFYVLAKQK	DSL	134	PGN_1037	PG0906	conserved hypothetical protein	675	641.6	244.3			22.68															22.68	675			26.9
EGEVSPLRLVLNATADSLQYDGVQDEKMAPFYVLAKQK	DSL	134	PGN_1037	PG0906	conserved hypothetical protein						24.9															24.9	0
IADSIAQVEAAAAADVER	DSI	135	PGN_1037	PG0906	conserved hypothetical protein	762	800	551.4	778.5		107.78	109.04	21.99	128.57	52.32	120.72		126.72								128.57	800
IADSIAQVEAAAAADVERFVGTYTGLIPAADAEGFDVK	DSI	135	PGN_1037	PG0906	conserved hypothetical protein				858.3																	0	858.3
NEQDAAADSARIADSIAQVEAAAAADVER	DOUBLE	136	PGN_1037	PG0906	conserved hypothetical protein	14.3	14.3		256.5		21.04							37.23								37.23	256.5
NEQDAAADSAR	DSA	136	PGN_1037	PG0906	conserved hypothetical protein	409.4	441.3								31.39	41.42		37.68	17.02							41.42	441.3
YTIQDSILEVR	DSI	137	PGN_1039	PG0902	putative alpha-1,2-mannosidase precursor													45.5								45.5	0
NPSGYVPGINNILEGGYVKADGTTAIPVDSMMQR	DSM	138	PGN_1041	PG0900	cytochrome d ubiquinol oxidase subunit I	216.1																				0	216.1
RLYADTEACYTTTLADTIAGEMR	DTI	139	PGN_1061	PG0877	conserved hypothetical protein													37.18								37.18	0
DTVWVAAKDSLLK	DOUBLE	140	PGN_1091	PG1302	conserved hypothetical protein	67.2																				0	67.2
RDTVWVAAKDSLLK	DOUBLE	140	PGN_1091	PG1302	conserved hypothetical protein									17.94				34.4	15.88							34.4	0
DSLLK	DSL	140	PGN_1091	PG1302	conserved hypothetical protein	272.3																				0	272.3
RDTVWVAAK	DTV	141	PGN_1091	PG1302	conserved hypothetical protein	302.9	182											20.84								20.84	302.9
LSVFNAAKDTVNR	DTV	142	PGN_1093	PG1304	conserved hypothetical protein	255.4												66.51								66.51	255.4				111.6
SVSFDSAYLER	DSA	143	PGN_1097	PG1308	conserved hypothetical protein	465.5	461.2		223.9			15.12						31.36	48.58	33.7						48.58	465.5
IDTLEIK	DTL	144	PGN_1100	PG1312	putative capsule biosynthesis protein CapA	353.4																				0	353.4
LLIDSGRYDK	DSG	145	PGN_1159	PG1372	conserved hypothetical protein	315.6	265.2	130.1																		0	315.6
GYTITGTVDSTLNLDGNMVYIQLSQGNNLDSTTIR	DOUBLE	146	PGN_1181	PG1084	probable thiol:disulfide oxidoreductase				138.7					93.8												93.8	138.7
LKMEEIQADTAR	DTA	148	PGN_1181	PG1084	probable thiol:disulfide oxidoreductase	593.7	592.7	553.5	256.3	386.4	35.19	28.65	20.47	35.48	61.01	50.03		52.11								61.01	593.7
LKMEEIQADTARAAEETQAMLEKEYTAMLGEK	DTA	148	PGN_1181	PG1084	probable thiol:disulfide oxidoreductase												63.46	51.37								63.46	0
MEEIQADTAR	DTA	148	PGN_1181	PG1084	probable thiol:disulfide oxidoreductase	470.4	499.5	392.6		513.2		14.39			16.43	72.47		36.04	53.44							72.47	499.5
NGAFTFTGEHIDTAK	DTA	149	PGN_1181	PG1084	probable thiol:disulfide oxidoreductase	701.3	714.6	669.7	714.9	148.8	45.68	56.61	38.38	70.83												70.83	714.9
NGAFTFTGEHIDTAKLAYIVTASPEHNVVPIIFILEDGK	DTA	149	PGN_1181	PG1084	probable thiol:disulfide oxidoreductase													27.72								27.72	0
ERDSIYVFNSLTSGGFQESVFR	DSI	150	PGN_1188	PG1093	conserved hypothetical protein				500.3					82.93	20.97	95.92		86.03	65.56	40.37		22.26	16.52	15.11	32.49	95.92	500.3
IIGSDLSVLDSVNPDRK	DSV	151	PGN_1238	PG1139	conserved hypothetical protein	104.6					19.94					27.73		18.51								27.73	104.6
LDASQYQDTIAK	DTI	152	PGN_1238	PG1139	conserved hypothetical protein	192.3												43.44								43.44	192.3
SYQENKLDASQYQDTIAK	DTI	152	PGN_1238	PG1139	conserved hypothetical protein	335.1					30.42					20.2		16.92								30.42	335.1
RYGYPDSVVLLR	#N/A	153	PGN_1296	PG1058	putative OmpA family protein													15.52								15.52	0
YGYPDSVVLLR	#N/A	153	PGN_1296	PG1058	putative OmpA family protein													26.26								26.26	0
CSTDTLGNLIVLSVYAGAK	DTL	154	PGN_1303	PG1050	hypothetical protein	91.6					43.64															43.64	91.6
HYSTDTVAR	DTV	155	PGN_1303	PG1050	hypothetical protein	395.9	62.4																			0	395.9
HYSTDTVARK	DTV	155	PGN_1303	PG1050	hypothetical protein	157.7																				0	157.7
IDSMSHPFSK	DSM	156	PGN_1303	PG1050	hypothetical protein	410.9	148.8				14.01							16.38								16.38	410.9
ILADSLHR	DSL	157	PGN_1303	PG1050	hypothetical protein	368.3	129.5											18.66								18.66	368.3
NLAFADSALLVLSGR	DSA	158	PGN_1303	PG1050	hypothetical protein	581.9	496.2				46.91	48.39				40.96		47.45								48.39	581.9
LDSMASSADALLR	DSM	159	PGN_1304	PG1049	conserved hypothetical protein	92.4												86.9	21.55							86.9	92.4
LSDSTLFVFR	DST	160	PGN_1313	PG1039	conserved hypothetical protein	56.5												71.01								71.01	56.5
YIGLDSASTILLHTSDDYGEALAR	DSA	161	PGN_1328	No equivalent in W83	hypothetical protein					310.7								54.32						24.77		54.32	0				26.6
NAEAYYPYLVSDSTGGDYHFEDYR	DST	162	PGN_1334	PG1022	conserved hypothetical protein													41.88								41.88	0
PAGADTTQVFR	DTT	163	PGN_1347	PG1006	putative TonB-dependent receptor exported protein	347.9	255.2																			0	347.9
NAKPLEDLGNDTTTR	DTT	164	PGN_1364	PG1226	probable peptidyl-prolyl cis-trans isomerase cyclophilin-type	353.5	124.4				22.23							27.12								27.12	353.5
ESRPSAADSAAMAAK	DSA	165	PGN_1431	PG0539	putative cation efflux system protein	311.8	217.6	81.3		164	15.12							20.73								20.73	311.8			67.3
PSAADSAAMAAK	DSA	165	PGN_1431	PG0539	putative cation efflux system protein	636.8	332.8																			0	636.8			52.3
TDTLNEVLSFTATVR	DTL	166	PGN_1431	PG0539	putative cation efflux system protein	361.3	154.4	36.3										52.47								52.47	361.3
LSGSLSDYKEQVYTGYFAADTLISNNSSLR	DTL	167	PGN_1432	PG0538	probable outer membrane efflux protein	164.6					16.74				45.02	80.99		119.78	57.63							119.78	164.6
MDSLASQYEYFR	DSL	168	PGN_1436	PG0535	conserved hypothetical protein	181.9					19.4					73.37		74.49	42.7							74.49	181.9
RDSVGYNLPHSETVLLMYNNLYADTQMR	DSV	169	PGN_1437	PG0534	conserved hypothetical protein						29.41							46.46								46.46	0
LAVDSASYLDLAYVLLPDDYRLR	DSA	170	PGN_1446	PG0526	conserved hypothetical protein	540.9												29.46								29.46	540.9
QDSIAKAEAELLAAR	DSI	171	PGN_1446	PG0526	conserved hypothetical protein	182.5					33.24					70.36		95.09								95.09	182.5
TDSSVVMR	DSS	172	PGN_1446	PG0526	conserved hypothetical protein	284.4	292.4											34.2								34.2	292.4
TQEATPDSIK	DSI	173	PGN_1446	PG0526	conserved hypothetical protein	411.7	340.7											41.64								41.64	411.7
HIEVVLIGATVSPAQIDSAK	DSA	174	PGN_1480	PG0490	conserved hypothetical protein with DUF389 domain													16.43								16.43	0
HIEVVLIGATVSPAQIDSAKTK	DSA	174	PGN_1480	PG0490	conserved hypothetical protein with DUF389 domain													36.49								36.49	0
CTHLLGDSAMPCNDIK	DSA	175	PGN_1502	PG0466	conserved hypothetical protein	677.9	586.6		317.4	333.8	39.48	45.98		44.87				26.93						15.84		45.98	677.9
ILFEYPSDSIPHAIADSVR	DOUBLE	176	PGN_1502	PG0466	conserved hypothetical protein	246.4	246.4											16.98								16.98	246.4
ILFEYPSDSIPHAIADSVRR	DOUBLE	176	PGN_1502	PG0466	conserved hypothetical protein	206.6	206.6																			0	206.6
IVFDSISMER	DSI	178	PGN_1502	PG0466	conserved hypothetical protein	320.9	406.2	391.3	96.5	435.9						28.82		29.63	23.67							29.63	406.2
QDSLLVYEIEAFK	DSL	179	PGN_1502	PG0466	conserved hypothetical protein	760.8	709.3	712.4		139	42.2	42.13	40.73			27.6		49.41								49.41	760.8
VVFRQDSLLVYEIEAFK	DSL	179	PGN_1502	PG0466	conserved hypothetical protein	478.4	454.5				43.52	27.13												19.81		43.52	478.4
IENLKDSIHYEILENGYPLTIK	DSI	180	PGN_1507	No equivalent in W83	hypothetical protein											23.87		42.19								42.19	0
LKEYGNETDTLSNGEEIQILSK	DTL	181	PGN_1507	No equivalent in W83	hypothetical protein													30.01								30.01	0
ADSLCNALNEGGDFAAAAR	DSL	182	PGN_1510	PG0452	putative peptidyl-prolyl cis-trans isomerase	548.6			559.4		79.35			98.41				43.78								98.41	559.4
ETGGVLTFPNQFTQMPDSTITEAMAQQLHLDTLFSIPSNR	SINGLE	183	PGN_1510	PG0452	putative peptidyl-prolyl cis-trans isomerase	127.4																				0	127.4
ETGGVLTFPNQFTQMPDSTITEAMAQQLHLDTLFSIPSNRVIK	DOUBLE	183	PGN_1510	PG0452	putative peptidyl-prolyl cis-trans isomerase	220.1	220.1																			0	220.1
EVAVAQAPISVIGDTSIR	DTS	185	PGN_1510	PG0452	putative peptidyl-prolyl cis-trans isomerase										18.1			34.86								34.86	0
EVAVAQAPISVIGDTSIRATDEEIKK	DTS	185	PGN_1510	PG0452	putative peptidyl-prolyl cis-trans isomerase													19.52								19.52	0
IDTLAGISYSPR	DTL	186	PGN_1510	PG0452	putative peptidyl-prolyl cis-trans isomerase	486.5	461.9	83.1	408.6		21.03	16.6		48.81	63.98	63.76	15.07	86.51	38.41							86.51	486.5				74.9
KLDNLEAYASAMNTKIDTLAGISYSPR	DTL	186	PGN_1510	PG0452	putative peptidyl-prolyl cis-trans isomerase	628.6	677.2				45.93	30.59						80.54								80.54	677.2
AKKLDNLEAYASAMNTKIDTLAGISYSPR	DTL	186	PGN_1510	PG0452	putative peptidyl-prolyl cis-trans isomerase						19.88															19.88	0
KSGFESLNVAIIALDSANLSKADSLCNALNEGGDFAAAAR	DOUBLE	187	PGN_1510	PG0452	putative peptidyl-prolyl cis-trans isomerase													62.38								62.38	0
KSGFESLNVAIIALDSANLSK	DSA	187	PGN_1510	PG0452	putative peptidyl-prolyl cis-trans isomerase													68.19								68.19	0
SGFESLNVAIIALDSANLSK	DSA	187	PGN_1510	PG0452	putative peptidyl-prolyl cis-trans isomerase	667	658.2	33.3			62.32	61.84														62.32	667
LEENKTDTTFLK	DTT	188	PGN_1513	PG0449	conserved hypothetical protein	508.3	20.1	231.9	74.3	155	23.31	24.93		14.27		48.78		62.71								62.71	508.3
MYGDKLEENKTDTTFLK	DTT	188	PGN_1513	PG0449	conserved hypothetical protein	564.8	449.3		312.2	175.4	68.77	68.86	52.3	86.17	58.55	63.45		78.96			41.19	34.57	28.13	57	43.64	86.17	564.8				51.7
TDTTFLK	DTT	188	PGN_1513	PG0449	conserved hypothetical protein	355.4	332.5	280										25.45								25.45	355.4
VVFVEDTLKR	DTL	189	PGN_1522	PG0438	conserved hypothetical protein	169.6												14.88								14.88	169.6	Yes	Yes
ITDRDSTESYSFK	DST	190	PGN_1524	PG0436	conserved hypothetical protein	217.8	8.1																			0	217.8
ITDRDSTESYSFKIDIK	DST	190	PGN_1524	PG0436	conserved hypothetical protein	102.7																				0	102.7
KSDFQVQDSICPLGEGPEEYLGLEICR	DSI	191	PGN_1534	No equivalent in W83	hypothetical protein													92.05								92.05	0
SVETDSTVVDSR	DST	192	PGN_1535	No equivalent in W83	hypothetical protein	416	416.4	198			31.82	27.91	24.05			95.59		94.1	76.75							95.59	416.4
SVETDSTVVDSRVSFVK	DST	192	PGN_1535	No equivalent in W83	hypothetical protein	149.1																				0	149.1
DSIVEK	DSI	193	PGN_1544	PG0423	conserved hypothetical protein	278.4	222.2																			0	278.4
FTFIKDSIVEK	DSI	193	PGN_1544	PG0423	conserved hypothetical protein	648.7	567.6	585.6	556.1		19.25	25.75	17.45	42.21		46.95		34.79	19.76	14.6						46.95	648.7			131.7
EAWVTYLDFEDDTTTVHVVNIDNK	DTT	194	PGN_1544	PG0423	conserved hypothetical protein	439.6																				0	439.6
EAWVTYLDFEDDTTTVHVVNIDNKWLVDEAIG	DTT	194	PGN_1544	PG0423	conserved hypothetical protein	72.9																				0	72.9
IDSIEVNEADVNR	DSI	195	PGN_1552	PG0415	putative peptidyl-prolyl cis-trans isomerase	301.4	156.6				25.69				116.87	93.8		92.64	23.31							116.87	301.4
VSDAALTETTNKLDSLYSLIK	DSL	196	PGN_1552	PG0415	putative peptidyl-prolyl cis-trans isomerase													56.63							64.36	64.36	0
LDSLYSLIK	DSL	196	PGN_1552	PG0415	putative peptidyl-prolyl cis-trans isomerase													15.18								15.18	0
VSDAALTETTNKLDSLYSLIKGNKLTFEK	DSL	196	PGN_1552	PG0415	putative peptidyl-prolyl cis-trans isomerase									26.42												26.42	0
RIDSVMYDQLAGR	DSV	197	PGN_1553	PG0414	conserved hypothetical protein	290																				0	290
IDSVMYDQLAGR	DSV	197	PGN_1553	PG0414	conserved hypothetical protein													27.9								27.9	0
SATLFTDSLDYDR	DSL	198	PGN_1553	PG0414	conserved hypothetical protein	162.3					17.42							79								79	162.3				15.3
SDSGYIVSTR	DSG	199	PGN_1553	PG0414	conserved hypothetical protein	387.2	39.6									20.1		35.65								35.65	387.2
QLTGDSIFYDR	DSI	200	PGN_1553	PG0414	conserved hypothetical protein													38.36								38.36	0				27.5
DVSILEYVDSTYSLR	DST	201	PGN_1556	PG0411	putative hemagglutinin	428.1	397.9	100.5			46.02	43.49						41.22								46.02	428.1
AGDSITAVNGK	DSI	202	PGN_1582	PG0383	membrane-associated zinc metalloprotease	469.5	421	46.9	265.2		14.44	16.65						21.76								21.76	469.5
ANSGFMSIQVPFVIDSVMPQGTAYANQLK	DSV	203	PGN_1582	PG0383	membrane-associated zinc metalloprotease	246.9																				0	246.9
SHAGDSIALSVAR	DSI	204	PGN_1582	PG0383	membrane-associated zinc metalloprotease	651.7	558.3	498.1	208.7		15.02		14.1					67.58								67.58	651.7
HLSEEIGDSIYIR	DSI	205	PGN_1598	PG0363	probable glutamine ABC transporter											16.44		49.65								49.65	0
SDTALIRR	DTA	206	PGN_1598	PG0363	probable glutamine ABC transporter	214.6																				0	214.6
GACDIIAQDIPLTAVTDTVHYR	DTV	207	PGN_1598	PG0363	probable glutamine ABC transporter													58.35								58.35	0
RGACDIIAQDIPLTAVTDTVHYR	DTV	207	PGN_1598	PG0363	probable glutamine ABC transporter													21.04								21.04	0
YNDRDYYVGQDSTAGFVYDVAR	DST	208	PGN_1598	PG0363	probable glutamine ABC transporter													41.98								41.98	0
LNDAGEVITLPNDTTR	DTT	209	PGN_1599	PG0362	conserved hypothetical protein	197.4			58.6					15.82												15.82	197.4	yes	Yes
SHIDTAMLGFYNR	DTA	210	PGN_1599	PG0362	conserved hypothetical protein	502.2	355.4		351.6					41.73		47.09		24.58								47.09	502.2			34	44.5
QLPDSSYIFSSVAISK	DSS	211	PGN_1605	PG0356	conserved hypothetical protein										37.73	35.34		51.55								51.55	0
TTALSADSVAGR	DSV	212	PGN_1608	PG0352	probable sialidase	220.5												28.29								28.29	220.5
FSIPDSSAATDFIYIGDVQDPGNGGSQALLQR	DSS	213	PGN_1617	PG0344	probable metallophosphoesterase	140.6	405.8																			0	405.8
FSIPDSSAATDFIYIGDVQDPGNGGSQALLQRLR	DSS	213	PGN_1617	PG0344	probable metallophosphoesterase		246.1																			0	246.1
SPDGADADTLLISLPAEGK	DTL	214	PGN_1617	PG0344	probable metallophosphoesterase			182.2																		0	182.2
SPDGADADTLLISLPAEGKEVLTR	DTL	214	PGN_1617	PG0344	probable metallophosphoesterase													93.15								93.15	0				26.7
CDTLPQDSWLDYR	DTL	215	PGN_1617	PG0344	probable metallophosphoesterase													35.34								35.34	0
YLEQNDSTAFRK	DST	216	PGN_1632	No equivalent in W83	hypothetical protein													18.94								18.94	0
YLEQNDSTAFR	DST	216	PGN_1632	No equivalent in W83	hypothetical protein											15.75		62.51								62.51	0
ANIVLSSVDTTQR	DTT	217	PGN_1674	PG0290	conserved hypothetical protein	198.1																				0	198.1
ANIVLSSVDTTQRPDVFVNGK	DTT	217	PGN_1674	PG0290	conserved hypothetical protein											41.79		76.61		14.21	17.66	30.58	31.04		36.36	76.61	0
ANIVLSSVDTTQRPDVFVNGKLLSPENMGLFTATAGAPGTYPVK	DTT	217	PGN_1674	PG0290	conserved hypothetical protein										27.4											27.4	0
EADSLCTFIDDLK	DSL	218	PGN_1674	PG0290	conserved hypothetical protein				157.4					17.9		52.98		39.83								52.98	157.4
EADSLCTFIDDLKLAIAR	DSL	218	PGN_1674	PG0290	conserved hypothetical protein						36.86							71.55			17.33					71.55	0
SLVLQKEADSLCTFIDDLKLAIAR	DSL	218	PGN_1674	PG0290	conserved hypothetical protein	543.1					34															34	543.1
DSSALYPNYTGKER	DSS	219	PGN_1694	PG1754	putative alanyl dipeptidyl peptidase	143.9																				0	143.9	Yes	Yes
SLLLEGDTTATDVR	DTT	220	PGN_1694	PG1754	putative alanyl dipeptidyl peptidase	76.6												45.67								45.67	76.6
IDSVKR	DSV	221	PGN_1699	PG1759	probable zinc ABC transporter zinc-binding protein	167.2																				0	167.2	Yes	Yes
AMGDVAGMAYLDSMSNEK	DSM	222	PGN_1702	PG1762	protein-export membrane protein SecD/SecF	89.1	219.1		566.5		19.13	35.82		67.66												67.66	566.5
GDSVLALR	DSV	223	PGN_1707	PG1767	conserved hypothetical protein	339.2	272.5																			0	339.2
LPPSLDSILSR	DSI	224	PGN_1707	PG1767	conserved hypothetical protein		158.5																			0	158.5	Yes	Yes
VASDSIGQVSTLLK	DSI	225	PGN_1707	PG1767	conserved hypothetical protein	729.7					34.92							83.9								83.9	729.7				42.8
VASDSIGQVSTLLKR	DSI	225	PGN_1707	PG1767	conserved hypothetical protein													16.8								16.8	0
YGIDSLPYTIHIDTAGNIR	DOUBLE	226	PGN_1707	PG1767	conserved hypothetical protein	152.6	152.6											36.43								36.43	152.6
AGNDSAFHR	DSA	228	PGN_1735	PG1835	conserved hypothetical protein	331.3	341.6	200.6										14.29								14.29	341.6
AGNDSAFHRVR	DSA	228	PGN_1735	PG1835	conserved hypothetical protein	58.6																				0	58.6
AIPPSYYSTQELASLLDETQIIASQTFKAGNDSAFHR	DSA	228	PGN_1735	PG1835	conserved hypothetical protein		311.7																			0	311.7			19.9
DGKIDSVKLSINYDSWAGDSTSIMK	DOUBLE	229	PGN_1735	PG1835	conserved hypothetical protein	115.5	115.5											88.9								88.9	115.5
IDSVKLSINYDSWAGDSTSIMK	DOUBLE	229	PGN_1735	PG1835	conserved hypothetical protein	33.4	33.4											79.55								79.55	33.4
DGKIDSVK	DSV	229	PGN_1735	PG1835	conserved hypothetical protein	338.9	257.9																			0	338.9
YPPKDGKIDSVK	DSV	229	PGN_1735	PG1835	conserved hypothetical protein	130.1																				0	130.1
FKYPPKDGKIDSVK	DSV	229	PGN_1735	PG1835	conserved hypothetical protein													14.58								14.58	0
YPPKDGKIDSVKLSINYDSWAGDSTSIMK	DOUBLE	229	PGN_1735	PG1835	conserved hypothetical protein													19.3								19.3	0
LSINYDSWAGDSTSIMK	DST	230	PGN_1735	PG1835	conserved hypothetical protein	485.3	802.4	585.8	670.5		48.25	67.7	59.39	113.21												113.21	802.4
NSQISHLLQENDSLSCVK	DSL	231	PGN_1735	PG1835	conserved hypothetical protein	156.1	478.6	459.2	603.9		49.65	47.86	55.16	79.13	28.74			50.94						17.58	20.44	79.13	603.9
PSEGLMLSPPSYLLLLPQDSVR	DSV	232	PGN_1735	PG1835	conserved hypothetical protein	164.2	429.6		269.9																	0	429.6
PSEGLMLSPPSYLLLLPQDSVRNFFEQEQTELMQPR	DSV	232	PGN_1735	PG1835	conserved hypothetical protein	313.5																				0	313.5
VAADSTATASETFVNTSESYQVNHIK	DST	233	PGN_1735	PG1835	conserved hypothetical protein					553.7				110.44	56.45	50.84		82.79	54.96				64.31			110.44	0
VDTLEFSVK	DTL	234	PGN_1735	PG1835	conserved hypothetical protein	490.1	507.1	480.4								47.89		37.1	25.2	45.85						47.89	507.1
KSTDSIYYDANGR	DSI	235	PGN_1767	PG1798	immunoreactive 46 kDa antigen	537.2	236.2	217.2	138.9		39.05				38.47	56.65		93.27								93.27	537.2			51	20.5
STDSIYYDANGR	DSI	235	PGN_1767	PG1798	immunoreactive 46 kDa antigen	535.2	334.5	178.4			30.97	32.18						57.93								57.93	535.2				28.2
TLSDSMSIAHK	DSM	236	PGN_1768	PG1797	putative DNA-binding response regulator/sensor histidine kinase	141.3																				0	141.3	Yes	Yes
EVYGGGGIIPDIFIPLDTAGLNSYMMKVEDSDLIPR	DTA	237	PGN_1788	PG1855	carboxyl-terminal processing protease	605.3	259.5				19.96															19.96	605.3
FNHGELYSADSIPSLGGK	DSI	238	PGN_1788	PG1855	carboxyl-terminal processing protease						62.26	51.22						48.76	33.78							62.26	0
NRFNHGELYSADSIPSLGGK	DSI	238	PGN_1788	PG1855	carboxyl-terminal processing protease													30.72								30.72	0
NYVDSVDVR	DSV	239	PGN_1788	PG1855	carboxyl-terminal processing protease	277.8												22.47								22.47	277.8
NYVDSVDVRK	DSV	239	PGN_1788	PG1855	carboxyl-terminal processing protease	87.3												29.48								29.48	87.3
YVDNPVSAGMALADSIK	DSI	240	PGN_1808	PG1881	conserved hypothetical protein	339.1					51.24															51.24	339.1
YVDNPVSAGMALADSIKK	DSI	240	PGN_1808	PG1881	conserved hypothetical protein	486.9	358.2				66.61	68.57				43.57		71.62	42			17.23		48.23	32.74	71.62	486.9				39.4
GDSIPLPLPK	DSI	241	PGN_1811	PG1884	putative alpha-L-fucosidase	221.3	225.7											24.93								24.93	225.7
QVGGVFGMIPDNILRGDSIPLPLPK	DSI	241	PGN_1811	PG1884	putative alpha-L-fucosidase	421.5	18.6																			0	421.5
TDTLDKVFLNK	DTL	242	PGN_1837	PG1908	conserved hypothetical protein													35.53								35.53	0
LAIIDSVINAYAIAEKK	#N/A	243	PGN_1877	PG1947	TPR domain protein													35.71								35.71	0
LAIIDSVINAYAIAEK	DSV	243	PGN_1877	PG1947	TPR domain protein													46.4								46.4	0
CDDRGFGESAGDASQATTDTLAGDIESELAYLR	DTL	244	PGN_1878	PG1948	conserved hypothetical protein													102.32								102.32	0
GKLKNDSIEGEFR	DSI	245	PGN_1878	PG1948	conserved hypothetical protein	324.5	58.3				21.57							44.83								44.83	324.5
LKNDSIEGEFR	DSI	245	PGN_1878	PG1948	conserved hypothetical protein	492.7	417.6	436.9	228.4	431.3	19.21	23.44	19.7	25.79		89.93		69.79	55.02	24.73						89.93	492.7
LKNDSIEGEFRQGR	DSI	245	PGN_1878	PG1948	conserved hypothetical protein	323.8	282.2																			0	323.8
NDSIEGEFR	DSI	245	PGN_1878	PG1948	conserved hypothetical protein	197.1	57.9				15.03															15.03	197.1
ASVGSNLIDSASNQPQIIYHLPLTQGMLDK	DSA	246	PGN_1946	PG2001	signal peptidase I													40.66								40.66	0
LPALTDSTASISLK	DST	247	PGN_1968	PG2022	conserved hypothetical protein											28.88		47.5								47.5	0
SEGPVSDSTLVSLGITEK	DST	248	PGN_2005	PG0056	conserved hypothetical protein	199.7					30.33															30.33	199.7
SEGPVSDSTLVSLGITEKER	DST	248	PGN_2005	PG0056	conserved hypothetical protein					571.3						84.49		91.91	81.73	29.12		15.01	26.15	68.5	73.84	91.91	0
SLSDLQKSEGPVSDSTLVSLGITEKER	DST	248	PGN_2005	PG0056	conserved hypothetical protein		441.9					29.75		39.51												39.51	441.9
SVAVGHALWPAGEVVNNTEGVADSLR	DSL	249	PGN_2010	PG0061	putative secreted protein													67.69								67.69	0
LSGEADSTAVVELLNK	DST	250	PGN_2028	PG0081	conserved hypothetical protein	189.6																				0	189.6	yes	Yes
VSEGQQVQAGDTLAVIEAPDVAAKMEQAK	DTL	251	PGN_2040	PG0093	conserved hypothetical protein	631					33.48															33.48	631			17.4
VSEGQQVQAGDTLAVIEAPDVAAKMEQAKAAEAAAQAQNAK	DTL	251	PGN_2040	PG0093	conserved hypothetical protein	660.7					28.09															28.09	660.7
MVEVRDSVLK	DSV	252	PGN_2056	PG2066	conserved hypothetical protein	220.6	120.7																			0	220.6
MVEVRDSVLKANIEGSDAGSYPVTER	#N/A	252	PGN_2056	PG2066	conserved hypothetical protein													34.61								34.61	0
IDSAIQDYRR	DSA	253	PGN_2067	PG2200	TPR domain protein	214.8	133																			0	214.8
HYLAQPLDTLALQK	DTL	254	PGN_2070	PG2204	conserved hypothetical protein	528.6	152.2									42.59		35.81								42.59	528.6
LLHTPALGESLRHYLAQPLDTLALQK	DTL	254	PGN_2070	PG2204	conserved hypothetical protein	182.2	62.7																			0	182.2
SPDAAYAMGDTLR	DTL	255	PGN_2070	PG2204	conserved hypothetical protein	476.8	255.4				18.43	17.53			54.24	51.86		61.73								61.73	476.8			21.8	131.7
DRPIVLANVYPINSFDGMATDSLGR	DSL	256	PGN_2090	PG2226	conserved hypothetical protein													66.36								66.36	0
KVAALDSVPPTEYATLAADFSR	DSV	257	PGN_2091	PG2227	conserved hypothetical protein					450.9								38.09								38.09	0

## Sheet: Table S3
Table S3. List of identified glycoproteins and their putative localisation
Notes on localisation
OM: Is present in the theoretical OM proteome but not a lipoprotein or surface protein (Veith et al., 2021)
OM_LP: Outer membrane lipoprotein present in the theoretical OM proteome (Veith et al., 2021)
Surface: These are T9SS cargo proteins that are understood to be attached to te cell surface (Veith et al., 2021)
Pili: These are pilins (fimbrillins) that are also at the cell surface (Veith et al., 2021)
LP: These are other predicted lipoproteins that have not been localised to the OM. Most are likely to be associated with the inner membrane
Periplasm: Predicted periplasmic protein
IM: Predicted inner membrane protein
33277 Locus	W83 Locus	# Identified Sites	Protein Description	MW (kDa)	Localisation
PGN_0005	PG0005	3	Metallophosphatase domain protein	43.817	IM
PGN_0022	PG0026	2	T9SS protein, PorU	128.588	Surface
PGN_0043	PG0047	1	putative transmembrane AAA-metalloprotease FtsH	74.882	IM
PGN_0140	PG2088	1	peptide methionine sulfoxide reductase	39.92	Periplasm
PGN_0145	PG2094	1	β-barrel assembly protein, TamB	168.315	IM
PGN_0147	PG2095	1	β-barrel assembly protein, TamA	87.064	OM_LP
PGN_0148	PG2096	3	β-barrel assembly protein, TamB	175.589	IM
PGN_0192	PG2144	1	DUF2723 protein	123.727	IM
PGN_0208	PG2164	1	peptidyl-prolyl cis-trans isomerase, FKBP-type	21.02	OM_LP
PGN_0239	PG0126	4	putative type I phosphodiesterase-nucleotide pyrophosphatase	46.703	LP
PGN_0252	PG0139	1	putative membrane-bound lytic murein transglycosylase D	50.959	Periplasm
PGN_0262	PG0149	2	Conserved protein of unknown function	46.9	IM
PGN_0271	PG0159	4	endopeptidase PepO	79.064	LP
PGN_0282	PG0171	3	2~-phosphodiesterase precursor	66.624	LP
PGN_0288	PG0179	2	minor pilin, Mfa2	37.237	Pili
PGN_0291	PG0182	1	minor pilin-associated protein, Mfa5	134.982	Pili
PGN_0296	PG0188	2	BamA-associated lipoprotein	43.538	OM_LP
PGN_0299	PG0191	1	β-barrel assembly protein, BamA	101.878	OM
PGN_0301	PG0193	1	β-barrel assembly chaperone, Skp	18.855	Periplasm
PGN_0303	PG0196	2	peptidase, M16 family	105.677	Periplasm
PGN_0329	PG0226	4	putative transglutaminase-related protein	101.271	LP
PGN_0340	PG0235	1	carboxyl-terminal processing protease	59.894	Uncertain
PGN_0341	PG0236	2	Conserved protein of unknown function	55.924	Periplasm
PGN_0345	PG0241	1	Conserved protein of unknown function	32.19	LP
PGN_0405	PG1712	1	alpha-1,2-mannosidase family protein	89.221	Periplasm
PGN_0406	PG1711	2	alpha-1,2-mannosidase family protein	87.682	LP
PGN_0408	PG1707	2	putative cell division protein FtsB	14.3	IM
PGN_0411	PG1704	1	thiol-disulfide interchange protein	75.876	IM
PGN_0418	PG1694	1	possible MltG-like endolytic murein transglycosylase	42.365	Periplasm
PGN_0445	PG1666	1	membrane fusion efflux protein	40.189	IM
PGN_0463	PG1652	1	Predicted TDR-like protein, P64	66.876	OM
PGN_0473	PG1623	1	putative FMN-binding membrane protein	44.69	IM
PGN_0488	PG1638	3	Thioredoxin protein	41.567	LP
PGN_0501	PG1611	1	LTD domain protein	35.005	IM
PGN_0508	PG1605	1	putative aminopeptidase	53.144	Periplasm
PGN_0514	PG1599	1	DUF4296 lipoprotein	29.9	LP
PGN_0525	PG1586	1	probable aerotolerance-related exported protein BatE	33.725	IM
PGN_0527	PG1584	1	probable aerotolerance-related exported protein BatC	29.038	Periplasm
PGN_0530	PG1581	2	putative periplasmic protein	36.312	Periplasm
PGN_0545	PG1564	1	putative phosphoglycerol transferase for LPS synthesis	74.548	IM
PGN_0556	PG1553	5	putative cobalamin biosynthesis-related protein	162.805	IM
PGN_0557	PG1552	1	TonB-dependent receptor HmuR	73.253	OM
PGN_0573	PG1536	1	putative cell division protein FtsX	33.098	IM
PGN_0622	PG0575	2	penicillin-binding protein, putative FtsI	80.979	IM
PGN_0629	PG0582	2	putative cell division protein FtsQ	29.153	IM
PGN_0642	PG0598	1	Putative LPS transport protein LptF	74.938	IM
PGN_0680	PG0639	2	signal peptide peptidase SppA 67K type	65.227	IM
PGN_0687	PG0648	2	putative iron compound ABC transporter periplasmic iron compound-binding protein	45.608	LP
PGN_0693	PG0654	2	T9SS cargo protein	45.012	Surface
PGN_0706	PG0670	2	putative iron/haem binding lipoprotein IhtC	43.272	LP
PGN_0732	PG0698	1	DUF5106 periplasmic protein	37.873	Periplasm
PGN_0742	PG0708	7	probable FKBP-type peptidyl-prolyl cis-trans isomerase	30.31	LP
PGN_0743	PG0709	3	probable FKBP-type peptidyl-prolyl cis-trans isomerase FkpA	28.486	Periplasm
PGN_0762	PG0731	1	PASTA domain IM protein	24.014	IM
PGN_0788	PG0758	3	peptidyl-dipeptidase lipoprotein	79.605	LP
PGN_0794	PG0768	1	DUF2891 periplasmic protein	42.122	Periplasm
PGN_0798	PG0774	1	Conserved protein of unknown function	43.231	Uncertain
PGN_0811	PG0788	1	Predicted TDR-like protein	100.451	OM
PGN_0817	PG0794	2	penicillin-binding protein 1A	89.593	IM
PGN_0832	PG0809	1	T9SS protein Sov	281.024	OM
PGN_0836	PG1493	2	TonB-dependent receptor	100.528	OM
PGN_0857	PG1379	1	ABC transporter periplasmic binding protein	34.517	LP
PGN_0867	PG1395	1	probable cell shape-determining protein MreC	32.8	IM
PGN_0874	PG1387	1	putative IM protein	34.527	IM
PGN_0881	PG1402	1	EEP-2 domain protein, putative nuclease/phosphatase	42.424	IM
PGN_0884	PG1405	2	LPS assembly protein, LptD	108.338	OM
PGN_0904	PG1432	1	probable sensor histidine kinase	71.272	IM
PGN_0946	PG1180	3	Membrane fusion-related protein	90.115	IM
PGN_0952	PG1060	2	carboxyl-terminal processing protease	63.653	LP
PGN_0968	PG0987	1	Putative OM-associated protein	30.629	OM
PGN_0973	PG0980	1	β-barrel assembly protein, TamA	88.101	OM_LP
PGN_0980	PG0973	1	putative alpha-1,2-mannosidase family protein	86.8	Periplasm
PGN_0996	PG0954	1	TPR domain periplasmic protein	45.346	Periplasm
PGN_1023	PG0924	1	OM lipoprotein OlpA	30.892	OM_LP
PGN_1032	PG0914	1	Conserved protein of unknown function	27.2	IM
PGN_1037	PG0906	4	putative NlpE lipoprotein	15.595	LP
PGN_1039	PG0902	1	putative alpha-1,2-mannosidase	85.6	LP
PGN_1041	PG0900	1	cytochrome d ubiquinol oxidase subunit I	59.078	IM
PGN_1061	PG0877	1	GldB-like protein	35.292	Periplasm
PGN_1091	PG1302	2	putative IM protein	23.215	IM
PGN_1093	PG1304	1	Predicted OM β-barrel-containing protein	51.287	OM
PGN_1097	PG1308	1	DUF3298 lipoprotein	30.345	LP
PGN_1100	PG1312	1	putative capsule biosynthesis protein CapA	41.687	Uncertain
PGN_1159	PG1372	1	Conserved protein of unknown function	53.908	Periplasm
PGN_1181	PG1084	3	probable thiol:disulfide oxidoreductase	40.506	LP
PGN_1188	PG1093	1	putative OM lipoprotein	23.655	OM_LP
PGN_1238	PG1139	2	putative IM lipoprotein	43.621	LP
PGN_1296	PG1058	1	T9SS Protein PorE	75.148	OM_LP
PGN_1303	PG1050	5	Lipoprotein of unknown function	33.322	LP
PGN_1304	PG1049	1	MlaD-like protein	32.111	Uncertain
PGN_1313	PG1039	1	Putative LPS transport protein LptA	65.456	IM
PGN_1328	No equivalent in W83	1	protein of unknown function	41.654	IM
PGN_1334	PG1022	1	β-barrel protein	56.5	OM
PGN_1347	PG1006	1	TonB-dependent receptor	92.887	OM
PGN_1364	PG1226	1	probable peptidyl-prolyl cis-trans isomerase cyclophilin-type	26.912	Periplasm
PGN_1431	PG0539	2	Membrane fusion protein	38.799	LP
PGN_1432	PG0538	1	Outer membrane efflux protein	52.212	OM
PGN_1436	PG0535	1	Skp-like protein	23.608	IM
PGN_1437	PG0534	1	T9SS protein PorF	92.629	OM
PGN_1446	PG0526	4	putative membrane protein insertase	72.27	IM
PGN_1480	PG0490	1	DUF389 protein	49.613	IM
PGN_1502	PG0466	4	DUF3298 protein	32.102	LP
PGN_1507	No equivalent in W83	2	protein of unknown function	23.685	IM
PGN_1510	PG0452	5	putative peptidyl-prolyl cis-trans isomerase	79.557	IM
PGN_1513	PG0449	1	TPR domain periplasmic protein	51.301	Periplasm
PGN_1522	PG0438	1	Conserved protein of unknown function	36.493	IM
PGN_1524	PG0436	1	putative capsular polysaccharide transport protein, Wzc	92.885	IM
PGN_1534	No equivalent in W83	1	protein of unknown function	40.481	Periplasm
PGN_1535	No equivalent in W83	1	protein of unknown function	39.982	LP
PGN_1544	PG0423	2	Conserved protein of unknown function	12.913	LP
PGN_1552	PG0415	2	putative peptidyl-prolyl cis-trans isomerase	53.406	Periplasm
PGN_1553	PG0414	4	OstA domain protein, related to LPS transport	71.773	Periplasm
PGN_1556	PG0411	1	hemagglutinin, putative, T9SS cargo	104.305	Surface
PGN_1582	PG0383	3	membrane-associated zinc metalloprotease	48.664	IM
PGN_1598	PG0363	4	PBP2_YfhD_N domain protein	31.439	IM
PGN_1599	PG0362	2	Predicted OM β-barrel-containing protein	80.057	OM
PGN_1605	PG0356	1	Conserved protein of unknown function	27.409	IM
PGN_1608	PG0352	1	probable sialidase	58.763	Periplasm
PGN_1617	PG0344	3	probable metallophosphoesterase	56.663	Uncertain
PGN_1632	No equivalent in W83	1	protein of unknown function	39.4	Uncertain
PGN_1674	PG0290	2	T9SS protein, PorM	56.582	IM
PGN_1694	PG1754	2	putative alanyl dipeptidyl peptidase	94.353	Periplasm
PGN_1699	PG1759	1	probable zinc ABC transporter zinc-binding protein	35.036	Periplasm
PGN_1702	PG1762	1	protein-export membrane protein SecD/SecF	107.354	IM
PGN_1707	PG1767	4	Thioredoxin protein	39.218	LP
PGN_1735	PG1835	7	putative OM lipoprotein	50.918	OM_LP
PGN_1767	PG1798	1	T9SS cargo protein	47.781	Surface
PGN_1768	PG1797	1	putative DNA-binding response regulator/sensor histidine kinase	108.907	LP
PGN_1788	PG1855	3	carboxyl-terminal processing protease	60.095	IM
PGN_1808	PG1881	1	Predicted Pilin	53.052	Pili
PGN_1811	PG1884	1	putative alpha-L-fucosidase	79.169	Periplasm
PGN_1837	PG1908	1	GLPGLI domain protein	33.4	Uncertain
PGN_1877	PG1947	1	T9SS Protein PorW	132.637	OM_LP
PGN_1878	PG1948	2	putative hydrolase, OM lipoprotein	51.674	OM_LP
PGN_1946	PG2001	1	signal peptidase I, LepB	53.843	IM
PGN_1968	PG2022	1	putative YfhO/PMT family glycosyltransferase	94.566	IM
PGN_2005	PG0056	1	O-antigen chain length regulator, WzzP	63.568	IM
PGN_2010	PG0061	1	Uncharacterized lipoprotein YddW, possible glycosyl hydrolase	57.24	LP
PGN_2028	PG0081	1	Conserved protein of unknown function	74.406	LP
PGN_2040	PG0093	1	Membrane fusion protein	36.003	IM
PGN_2056	PG2066	1	DUF4837 lipoprotein	40.103	LP
PGN_2067	PG2200	1	TPR domain protein	78.814	Periplasm
PGN_2070	PG2204	2	YfaS, alpha-2-macroglobulin family protein	212.715	Uncertain
PGN_2090	PG2226	1	TonB-dependent receptor, HusB	82.991	OM
PGN_2091	PG2227	1	Heme binding protein, HusA	23.722	Periplasm

## Sheet: Table S4
Table S4. Calculation of accurate Dmass values
NOTES
Reported Dmass: This is the approximate Dmass reported by Byonic
m/z (reported): This is the m/z value reported by Byonic
m/z (inspected): This is the m/z value of the monoisotopic peak by visual inspection of the mass spectrum
MH+ (inspected): This is calculated from the m/z (inspected) value
MH+ (peptide only): This is the theoretical value derived from the peptide sequence only
True Dmass: This is calculated by MH+ (inspected) - MH+ (peptide only)
Reported Dmass	m/z (reported)	m/z (inspected)	z	MH+ (inspected)	Sequence	MH+ (peptide only)	True Dmass
1436	915.703	915.372	3	2744.1	LKNDSIEGEFR	1307.66	1436.44
1438	1039.46	1038.46	3	3113.36	DLKLDSILDKPYTR	1676.92	1436.44
1436	1093.41	1093.41	2	2185.82	DTCLIK	749.387	1436.43
1436	1149.45	1149.45	2	2297.9	DGKIDSVK	861.468	1436.43
1436	1158.45	1158.45	2	2315.89	KTAMDSVK	879.461	1436.43
1437	1165.93	1165.43	2	2329.85	VVGDSTCR	893.415	1436.43
1437	1166.44	1165.94	2	2330.87	TDSSVVMR	894.436	1436.43
1434	1169.8	1169.8	3	3507.38	HDNEVAFNAYADSTNFKK	2070.95	1436.43
1434	1179.13	1179.13	3	3535.39	RHDNEVAFNAYADSTNFK	2098.96	1436.43
1436	1180.98	1180.98	2	2360.96	ILADSLHR	924.527	1436.43
1436	1208.97	1208.97	2	2416.94	GDTIVFNSK	980.505	1436.43
1436	1213.48	1213.48	2	2425.94	GRQDSTVAR	989.513	1436.43
1436	1235.49	1234.98	2	2468.96	AGDSITAVNGK	1032.53	1436.43
1435	1237.5	1237.5	2	2473.99	VDTLEFSVK	1037.55	1436.43
1436	1238	1237.5	2	2473.99	VDTLEFSVK	1037.55	1436.44
1435	1263.98	1263.98	2	2526.95	PSAADSAAMAAK	1090.52	1436.43
1435	1277.05	1277.05	2	2553.1	SKLLADSIAAK	1116.66	1436.44
1434	1303.2	1303.2	3	3907.59	GGKEDGSGSTNSGAFTISGDTVSLAR	2471.17	1436.43
1435	1402.53	1402.53	2	2804.06	SPDAAYAMGDTLR	1367.63	1436.43
1435	1417.05	1417.05	2	2833.09	INMLTWMGDSTK	1396.66	1436.43
1435	1420.04	1420.04	2	2839.06	GYTPCFDSISQK	1402.63	1436.43
1435	1448.11	1448.11	2	2895.21	AQSDTLGLLDLNAK	1458.78	1436.43
1435	1455.58	1455.58	2	2910.15	IDSIEVNEADVNR	1473.72	1436.43
1435	1518.6	1518.6	2	3036.19	LSNEMLDSISYAEK	1599.76	1436.43
1434	1758.23	1758.23	2	3515.46	LVLNATADSLQYDGVQDEK	2079.02	1436.44
1436	1758.23	1758.23	2	3515.46	LVLNATADSLQYDGVQDEK	2079.02	1436.43
1434	1769.72	1769.72	2	3538.43	SYQENKLDASQYQDTIAK	2102	1436.43
						average	1436.43
1395	1557.16	1556.15	2	3111.3	TLQEGTGATPSLADTVR	1716.88	1394.42
1395	1072.91	1072.41	2	2143.81	DTCLIK	749.387	1394.42
1394	1015.09	1015.09	3	3043.27	LKNDSIEGEFRQGR	1648.84	1394.43
1394	1344.56	1344.06	2	2687.11	IDTLAGISYSPR	1292.68	1394.42
1394	1216.52	1216.02	2	2431.03	GDSIPLPLPK	1036.6	1394.42
1394	1187.97	1187.97	2	2374.93	GDTIVFNSK	980.505	1394.42
1394	1184.94	1184.94	2	2368.87	AGNDSAFHR	974.444	1394.42
1394	1345.02	1345.02	2	2689.03	SVETDSTVVDSR	1294.61	1394.42
1394	1368.55	1368.56	2	2736.1	TGMATAIPDSLHK	1341.68	1394.42
1394	1396.04	1396.04	2	2791.08	INMLTWMGDSTK	1396.66	1394.42
1393	1400.07	1400.07	2	2799.14	LKMEEIQADTAR	1404.72	1394.42
1393	1361.08	1361.08	2	2721.15	FTFIKDSIVEK	1326.73	1394.42
1393	1226.99	1226.99	2	2452.98	AQIDSIAQGR	1058.56	1394.42
1393	1453.07	1453.07	2	2905.14	ADTASQAFSNEITR	1510.71	1394.42
1393	1313.49	1313.49	2	2625.97	ADSTYYPGETK	1231.55	1394.42
1393	1508.13	1508.13	2	3015.25	SYVVQIDSLNAANAR	1620.83	1394.42
1393	1565.17	1565.17	2	3129.33	LQGQPIDSVAFLDGFK	1734.91	1394.42
1393	1497.59	1497.59	2	2994.18	LSNEMLDSISYAEK	1599.76	1394.42
1393	1113.49	1113.49	3	3338.46	TLQEGTGATPSLADTVRVK	1944.04	1394.41
1393	1526.64	1526.64	2	3052.28	DAEILTDSVVKAPDGK	1657.86	1394.41
1392	1737.23	1737.23	2	3473.45	LVLNATADSLQYDGVQDEK	2079.02	1394.42
						average	1394.42
1350	1484.67	1484.67	3	4451.99	LVLNATADSLQYDGVQDEKMAPFYVLAK	3099.57	1352.42
1350	1773.82	1773.82	3	5319.43	EGEVSPLRLVLNATADSLQYDGVQDEKMAPFYVLAK	3967.02	1352.42
1351	1318.55	1318.55	2	2636.09	SHAGDSIALSVAR	1283.67	1352.42
1350	1604.71	1604.71	3	4812.11	TFALEEVAKGGKEDGSGSTNSGAFTISGDTVSLAR	3459.69	1352.42
1352	1535.15	1535.15	2	3069.29	TLQEGTGATPSLADTVR	1716.88	1352.41
1351	1330.54	1330.54	2	2660.08	LKNDSIEGEFR	1307.66	1352.42
						average	1352.42
790	1632.21	1632.21	2	3263.42	GGKEDGSGSTNSGAFTISGDTVSLAR	2471.17	792.254
791	1368.65	1368.65	2	2736.29	TLQEGTGATPSLADTVRVK	1944.04	792.255
791	1088.48	1088.48	3	3263.42	GGKEDGSGSTNSGAFTISGDTVSLAR	2471.17	792.254
791	1042.97	1042.97	2	2084.94	IDTLAGISYSPR	1292.68	792.255
791	1352.61	1352.61	2	2704.21	EYQIETVTKQDTIESK	1911.96	792.257
792	1151.98	1151.98	2	2302.96	ADTASQAFSNEITR	1510.71	792.245
792	1255.07	1255.07	2	2509.13	TLQEGTGATPSLADTVR	1716.88	792.249
792	1368.06	1368.06	2	2735.11	HDNEVAFNAYADSTNFK	1942.86	792.25
792	1436.14	1436.14	2	2871.28	LVLNATADSLQYDGVQDEK	2079.02	792.251
792	1159	1159	2	2316.98	SHIDTAMLGFYNR	1524.73	792.257
						average	792.253

## Sheet: Table S5
Table S5. Byonic searches show that peptides modified with the 4 major glycans all have the O-glycosylation motif
NOTE: Sequences highlighted yellow do not have the O-glycosylation motif, and the "comment" column describes why their assignment is incorrect
			Best Byonic Scores
Protein_x000D_ Name	Sequence	DMass	Mem 1-8	Mem-total	HILIC	Comment
>PGN_0005;conserved hypothetical protein;PG0005	LMPHVDTTK	1436		271.2
>PGN_0005;conserved hypothetical protein;PG0005	RDSITEYMR	1436		242.2
>PGN_0005;conserved hypothetical protein;PG0005	SIGHLVIDQVVTPGNAFYLIGRDDSTNVFR	1436		212.6
>PGN_0022;conserved hypothetical protein;PG0026	LIDTVK	1436	212.8
>PGN_0022;conserved hypothetical protein;PG0026	LIDTVKR	1436	262.1	275.6
>PGN_0022;conserved hypothetical protein;PG0026	VQPGIPDEVTEDNTPPEIISCFLNDSTFR	1436	379.5
>PGN_0043;putative transmembrane AAA-metalloprotease FtsH;PG0047	ARVDPAKVDSVFK	1436		222
>PGN_0043;putative transmembrane AAA-metalloprotease FtsH;PG0047	VDPAKVDSVFK	1436			374.2
>PGN_0043;putative transmembrane AAA-metalloprotease FtsH;PG0047	VDPAKVDSVFK	1394		348.9
>PGN_0140;peptide methionine sulfoxide reductase;PG2088	HNDSIPETK	1436			311.3
>PGN_0140;peptide methionine sulfoxide reductase;PG2088	TGIYYTDQEDLSLISSALSALATKYDQPIVVENEPLK	1352	609.9			no 204 ion, incorrect charge state
>PGN_0145;conserved hypothetical protein;PG2094	AQSDTLGLLDLNAK	1436			245
>PGN_0148;conserved hypothetical protein;PG2096	VQGDTLADIGSLR	1436			250.5
>PGN_0208;conserved hypothetical protein;PG2164	HDNEVAFNAYADSTNFK	1436	504.8		480.7
>PGN_0208;conserved hypothetical protein;PG2164	HDNEVAFNAYADSTNFK	1352	471.1
>PGN_0208;conserved hypothetical protein;PG2164	HDNEVAFNAYADSTNFK	792	777.3	294.7
>PGN_0208;conserved hypothetical protein;PG2164	HDNEVAFNAYADSTNFKK	1436	223	473.9	324.3
>PGN_0208;conserved hypothetical protein;PG2164	HDNEVAFNAYADSTNFKK	1394	243
>PGN_0208;conserved hypothetical protein;PG2164	HDNEVAFNAYADSTNFKK	792	626.9
>PGN_0208;conserved hypothetical protein;PG2164	RHDNEVAFNAYADSTNFK	1436	202.1		224.2
>PGN_0208;conserved hypothetical protein;PG2164	RHDNEVAFNAYADSTNFK	792			264.8
>PGN_0208;conserved hypothetical protein;PG2164	RHDNEVAFNAYADSTNFKK	1436	467.9	288.7
>PGN_0208;conserved hypothetical protein;PG2164	RHDNEVAFNAYADSTNFKK	1394	336.5
>PGN_0208;conserved hypothetical protein;PG2164	RHDNEVAFNAYADSTNFKK	1352	327.1
>PGN_0208;conserved hypothetical protein;PG2164	RHDNEVAFNAYADSTNFKK	792	558.3
>PGN_0239;putative type I phosphodiesterase-nucleotide pyrophosphatase;PG0126	ADSVIAWLGLPEK	1436	566
>PGN_0239;putative type I phosphodiesterase-nucleotide pyrophosphatase;PG0126	ADSVIAWLGLPEK	1394	606.2
>PGN_0239;putative type I phosphodiesterase-nucleotide pyrophosphatase;PG0126	ADSVIAWLGLPEK	1352	386.8
>PGN_0239;putative type I phosphodiesterase-nucleotide pyrophosphatase;PG0126	DRADSVIAWLGLPEK	1436	442.8
>PGN_0239;putative type I phosphodiesterase-nucleotide pyrophosphatase;PG0126	DRADSVIAWLGLPEK	1394	313.2
>PGN_0239;putative type I phosphodiesterase-nucleotide pyrophosphatase;PG0126	DRADSVIAWLGLPEKERPR	792	228.7
>PGN_0239;putative type I phosphodiesterase-nucleotide pyrophosphatase;PG0126	LDSVVGYFR	1436	382.7
>PGN_0239;putative type I phosphodiesterase-nucleotide pyrophosphatase;PG0126	LDSVVGYFR	1394	228.2
>PGN_0239;putative type I phosphodiesterase-nucleotide pyrophosphatase;PG0126	LDSVVGYFR	1352	265.4
>PGN_0262;conserved hypothetical protein;PG0149	TSSPVDTIAK	1436	270.9	329.4
>PGN_0262;conserved hypothetical protein;PG0149	TSSPVDTIAK	1394		223.2
>PGN_0271;endopeptidase PepO;PG0159	INMLTWMGDSTK	1436	569.1		256.9
>PGN_0271;endopeptidase PepO;PG0159	INMLTWMGDSTK	1394	631.5
>PGN_0271;endopeptidase PepO;PG0159	INMLTWMGDSTK	1352	535.7
>PGN_0271;endopeptidase PepO;PG0159	INMLTWMGDSTK	792	511.8
>PGN_0271;endopeptidase PepO;PG0159	KREPVPAIDLSAMDTSVRPQDDFYR	1436	323.8	274.1
>PGN_0271;endopeptidase PepO;PG0159	KREPVPAIDLSAMDTSVRPQDDFYR	1394	385
>PGN_0271;endopeptidase PepO;PG0159	KREPVPAIDLSAMDTSVRPQDDFYR	792	541.9
>PGN_0271;endopeptidase PepO;PG0159	NLQTALGERINMLTWMGDSTKMK	1436		218.7
>PGN_0271;endopeptidase PepO;PG0159	QAMDSIKR	1436	334.3	312.6
>PGN_0271;endopeptidase PepO;PG0159	QAMDSIKR	1394	354.3	328.9
>PGN_0271;endopeptidase PepO;PG0159	QAMDSIKR	1352	314.3
>PGN_0271;endopeptidase PepO;PG0159	YGSFDILHDSTLER	1436	813.8		245
>PGN_0271;endopeptidase PepO;PG0159	YGSFDILHDSTLER	1394	765.4
>PGN_0271;endopeptidase PepO;PG0159	YGSFDILHDSTLER	1352	204.6
>PGN_0271;endopeptidase PepO;PG0159	YGSFDILHDSTLER	792	684
>PGN_0282;2',3'-cyclic-nucleotide 2'-phosphodiesterase precursor;PG0171	GAEADSVLVLNPANHLDK	1436	489.9
>PGN_0287;Mfa1 fimbrilin;No equivalent in W83	NGTTDETIMMTCLQPSDALTIEAAVSEANAIAGIKNQAK	1352		259.8		no 204 ion, incorrect charge state
>PGN_0288;conserved hypothetical protein;PG0179	ADSTYYPGETK	1436	542.9	383.8	461
>PGN_0288;conserved hypothetical protein;PG0179	ADSTYYPGETK	1394	410.1	493.1	320.4
>PGN_0288;conserved hypothetical protein;PG0179	ADSTYYPGETK	1352	232.1
>PGN_0288;conserved hypothetical protein;PG0179	VTVSVDSLPHPENYEIK	1394	805.6
>PGN_0288;conserved hypothetical protein;PG0179	VTVSVDSLPHPENYEIK	792	352.1
>PGN_0288;conserved hypothetical protein;PG0179	VVGDSTCR	1436	218.9
>PGN_0291;conserved hypothetical protein;PG0182	DTAFLCQK	1436	204.1
>PGN_0291;conserved hypothetical protein;PG0182	LSDFTKDTAFLCQK	1436	680.9
>PGN_0291;conserved hypothetical protein;PG0182	LSDFTKDTAFLCQK	1394	594.3
>PGN_0291;conserved hypothetical protein;PG0182	LSDFTKDTAFLCQK	792	600.6
>PGN_0296;conserved hypothetical protein;PG0188	VAINDGEYKDWHNKDSLWLR	1436	495.3
>PGN_0296;conserved hypothetical protein;PG0188	VAINDGEYKDWHNKDSLWLR	792	351.7
>PGN_0296;conserved hypothetical protein;PG0188	YMPYGTVLDSVMMK	1436	445.2
>PGN_0296;conserved hypothetical protein;PG0188	YMPYGTVLDSVMMK	1394	297.8
>PGN_0296;conserved hypothetical protein;PG0188	YMPYGTVLDSVMMK	1352	425.8
>PGN_0296;conserved hypothetical protein;PG0188	YMPYGTVLDSVMMK	792	455	217.5
>PGN_0299;putative outer membrane protein;PG0191	DAEILTDSVVK	1436			296.9
>PGN_0299;putative outer membrane protein;PG0191	DAEILTDSVVKAPDGK	1436			381
>PGN_0299;putative outer membrane protein;PG0191	DAEILTDSVVKAPDGK	1394			262.5
>PGN_0303;putative zinc protease;PG0196	NQEANPMAALMDSIR	1436	366.3
>PGN_0303;putative zinc protease;PG0196	NQEANPMAALMDSIR	1394	332.9
>PGN_0329;conserved hypothetical protein;PG0226	LDTLYNTQYTTITPVGVWR	1436	586.6
>PGN_0329;conserved hypothetical protein;PG0226	LDTLYNTQYTTITPVGVWR	1394	741.5
>PGN_0329;conserved hypothetical protein;PG0226	LDTLYNTQYTTITPVGVWR	1352	351.5
>PGN_0329;conserved hypothetical protein;PG0226	LDTLYNTQYTTITPVGVWR	792	604.4
>PGN_0329;conserved hypothetical protein;PG0226	LLREDSIR	1436	374	329.8
>PGN_0329;conserved hypothetical protein;PG0226	LLREDSIR	1394		263.7
>PGN_0329;conserved hypothetical protein;PG0226	VNNENLDSSR	1436	254.6
>PGN_0341;conserved hypothetical protein;PG0236	AEFSADTIKFDTLFSR	1436	727.2
>PGN_0341;conserved hypothetical protein;PG0236	AEFSADTIKFDTLFSR	792	414.3
>PGN_0341;conserved hypothetical protein;PG0236	SSILNVGYNVMEADKNNPTDSIYYSVGYDLIK	1436	802.5
>PGN_0341;conserved hypothetical protein;PG0236	SSILNVGYNVMEADKNNPTDSIYYSVGYDLIK	1394	325.9
>PGN_0341;conserved hypothetical protein;PG0236	SSILNVGYNVMEADKNNPTDSIYYSVGYDLIKK	1436	213
>PGN_0345;conserved hypothetical protein;PG0241	KNIAIGMLDSTVISQGAQLESSARENATLAEQNAR	1436		399.8
>PGN_0345;conserved hypothetical protein;PG0241	KNIAIGMLDSTVISQGAQLESSARENATLAEQNAR	1394		663.1
>PGN_0345;conserved hypothetical protein;PG0241	NIAIGMLDSTVISQGAQLESSARENATLAEQNAR	1436		461.2
>PGN_0345;conserved hypothetical protein;PG0241	NIAIGMLDSTVISQGAQLESSARENATLAEQNAR	1394		470.4
>PGN_0411;thiol-disulfide interchange protein;PG1704	AAAPDTEAEAAEAVAAETAADTTSQTDAAEALSSK	1436	298.7
>PGN_0411;thiol-disulfide interchange protein;PG1704	AAAPDTEAEAAEAVAAETAADTTSQTDAAEALSSK	1394		472.2
>PGN_0411;thiol-disulfide interchange protein;PG1704	AAAPDTEAEAAEAVAAETAADTTSQTDAAEALSSK	1352	381.4
>PGN_0411;thiol-disulfide interchange protein;PG1704	AAAPDTEAEAAEAVAAETAADTTSQTDAAEALSSKADLWTPVVSELR	792		632.2
>PGN_0411;thiol-disulfide interchange protein;PG1704	SKAAAPDTEAEAAEAVAAETAADTTSQTDAAEALSSK	1394		368.1
>PGN_0411;thiol-disulfide interchange protein;PG1704	SKAAAPDTEAEAAEAVAAETAADTTSQTDAAEALSSK	792		208.5
>PGN_0418;conserved hypothetical protein with aminodeoxychorismate lyase domain;PG1694	SLADSLGLTPIQVSIIASIVEEESGKSDEYPQIAGLYIR	1436		402.7
>PGN_0445;membrane fusion efflux protein;PG1666	EYQIETVTKQDTIESK	1436	682.7	611.7	258.1
>PGN_0445;membrane fusion efflux protein;PG1666	EYQIETVTKQDTIESK	1394	774
>PGN_0445;membrane fusion efflux protein;PG1666	EYQIETVTKQDTIESK	1352	436.2
>PGN_0445;membrane fusion efflux protein;PG1666	EYQIETVTKQDTIESK	792	672.4	391
>PGN_0445;membrane fusion efflux protein;PG1666	QDTIESK	1436	281.1
>PGN_0463;conserved hypothetical protein;PG1652	RPDTLRR	1436		234.5
>PGN_0473;conserved hypothetical protein;PG1623	ADTASQAFSNEITR	1436	553.9		275.4
>PGN_0473;conserved hypothetical protein;PG1623	ADTASQAFSNEITR	1394		435.8	211
>PGN_0473;conserved hypothetical protein;PG1623	ADTASQAFSNEITR	792	259.2	317.5	474
>PGN_0488;conserved hypothetical protein;PG1638	GRQDSTVAR	1436	252.5		275.8
>PGN_0488;conserved hypothetical protein;PG1638	LDSAIIR	1436	331
>PGN_0488;conserved hypothetical protein;PG1638	LDSAIIR	1394	217.5
>PGN_0488;conserved hypothetical protein;PG1638	MNEIYSDSTLTEEVAEEK	1394	774.3
>PGN_0488;conserved hypothetical protein;PG1638	MNEIYSDSTLTEEVAEEK	792	411.5
>PGN_0525;probable aerotolerance-related exported protein BatE;PG1586	SVFLPVDSSSIATSEVETESAADSSATGK	1436, 1436	220.3
>PGN_0527;probable aerotolerance-related exported protein BatC;PG1584	ALSKDSTFTEAR	1436		257.3
>PGN_0530;conserved hypothetical protein;PG1581	MVITSFDSTLLEIPPFIVTDGRDQVMSK	1436	284.5	295.7
>PGN_0530;conserved hypothetical protein;PG1581	MVITSFDSTLLEIPPFIVTDGRDQVMSK	1394		250.5
>PGN_0530;conserved hypothetical protein;PG1581	TADLAHTHLQIPTDSTMSR	1436	488.5
>PGN_0545;putative sulfatase;PG1564	GYTPCFDSISQK	1436			267.9
>PGN_0556;putative cobalamin biosynthesis-related protein;PG1553	ANGGSGPDSAQITAMK	1436		546.8	289.3
>PGN_0556;putative cobalamin biosynthesis-related protein;PG1553	DLKLDSILDKPYTR	1436			358.7
>PGN_0556;putative cobalamin biosynthesis-related protein;PG1553	DLKLDSILDKPYTR	1394	370.8
>PGN_0556;putative cobalamin biosynthesis-related protein;PG1553	DLKLDSILDKPYTR	792	624.5	496.7
>PGN_0556;putative cobalamin biosynthesis-related protein;PG1553	GPDSAQIAAMK	1436		208.7
>PGN_0556;putative cobalamin biosynthesis-related protein;PG1553	LDSILDKPYTR	1436	495.3		294
>PGN_0556;putative cobalamin biosynthesis-related protein;PG1553	LDSILDKPYTR	1394	402.9
>PGN_0556;putative cobalamin biosynthesis-related protein;PG1553	LDSILDKPYTR	1352	204.8
>PGN_0556;putative cobalamin biosynthesis-related protein;PG1553	LDSILDKPYTR	792	376.7
>PGN_0556;putative cobalamin biosynthesis-related protein;PG1553	NVTVNVEDDLTKLK	792		556.3		incorrect charge state
>PGN_0556;putative cobalamin biosynthesis-related protein;PG1553	SDGAQHAMPSHGKDSMQAAHSEK	1436			206.2
>PGN_0556;putative cobalamin biosynthesis-related protein;PG1553	SDGAQHAMPSHGKDSMQAAHSEKAK	1436		343.9
>PGN_0557;TonB-dependent receptor HmuR;PG1552	DTCLIK	1436	339.7	240.8	249
>PGN_0557;TonB-dependent receptor HmuR;PG1552	DTCLIK	1394	267.3	246.6	270.7
>PGN_0557;TonB-dependent receptor HmuR;PG1552	DTCLIK	792	308.1
>PGN_0557;TonB-dependent receptor HmuR;PG1552	DTCLIKTENQK	1436		403	391.8
>PGN_0557;TonB-dependent receptor HmuR;PG1552	DTCLIKTENQK	1394		438
>PGN_0557;TonB-dependent receptor HmuR;PG1552	YSRDTCLIK	1436	269.6
>PGN_0573;putative cell division protein FtsX;PG1536	AQYTHPDSLK	1436			368.6
>PGN_0622;penicillin-binding protein;PG0575	AIKKDSLNK	1436			259
>PGN_0680;signal peptide peptidase SppA 67K type;PG0639	AQIDSIAQGR	1436	424.1	345.3	294.5
>PGN_0680;signal peptide peptidase SppA 67K type;PG0639	AQIDSIAQGR	1394	356.5	295.7	228.5
>PGN_0680;signal peptide peptidase SppA 67K type;PG0639	KTAMDSVK	1436		277.1	306.8
>PGN_0680;signal peptide peptidase SppA 67K type;PG0639	TKAQIDSIAQGR	1436		345.6	295.9
>PGN_0680;signal peptide peptidase SppA 67K type;PG0639	TKAQIDSIAQGR	1394		247.3	420.7
>PGN_0687;putative iron compound ABC transporter periplasmic iron compound-binding protein;PG0648	GTEVETVSIDTADFNFPVR	1436	732.8
>PGN_0687;putative iron compound ABC transporter periplasmic iron compound-binding protein;PG0648	GTEVETVSIDTADFNFPVR	1394	651.1
>PGN_0687;putative iron compound ABC transporter periplasmic iron compound-binding protein;PG0648	GTEVETVSIDTADFNFPVR	1352	381.4
>PGN_0687;putative iron compound ABC transporter periplasmic iron compound-binding protein;PG0648	GTEVETVSIDTADFNFPVR	792	468.2
>PGN_0687;putative iron compound ABC transporter periplasmic iron compound-binding protein;PG0648	TVYVFHPDKPDTMAVYILYPR	1436	380.2
>PGN_0693;conserved hypothetical protein;PG0654	IQTTTGGAITSIDSLFYEDDR	1436	858
>PGN_0693;conserved hypothetical protein;PG0654	IQTTTGGAITSIDSLFYEDDR	1394	367.9
>PGN_0693;conserved hypothetical protein;PG0654	IQTTTGGAITSIDSLFYEDDRLVQVR	1436	673.1
>PGN_0693;conserved hypothetical protein;PG0654	IQTTTGGAITSIDSLFYEDDRLVQVR	1394	641.7	378
>PGN_0693;conserved hypothetical protein;PG0654	MVYEFDANNDAVLLRDSVFLPLQNK	1436	337
>PGN_0706;putative exported periplasmic protein;PG0670	ATSAISSDSLHPQYAEGFR	792	615.5
>PGN_0706;putative exported periplasmic protein;PG0670	YLRDSVMK	1436	262.1
>PGN_0706;putative exported periplasmic protein;PG0670	YLRDSVMK	1394	219.1
>PGN_0706;putative exported periplasmic protein;PG0670	YLRDSVMK	1352	239.6
>PGN_0732;conserved hypothetical protein;PG0698	IEQPTDSITSNVSVQEPELAFPLPEIPLSITSPR	1436	244.7
>PGN_0742;probable FKBP-type peptidyl-prolyl cis-trans isomerase;PG0708	AALLKDTVSIALKPADAQAFMQR	792	685.5
>PGN_0742;probable FKBP-type peptidyl-prolyl cis-trans isomerase;PG0708	DTVSIALKPADAQAFMQR	792	389.4
>PGN_0742;probable FKBP-type peptidyl-prolyl cis-trans isomerase;PG0708	LQGQPIDSVAFLDGFK	1436	625
>PGN_0742;probable FKBP-type peptidyl-prolyl cis-trans isomerase;PG0708	LQGQPIDSVAFLDGFK	1394	693.4		276.3
>PGN_0742;probable FKBP-type peptidyl-prolyl cis-trans isomerase;PG0708	LQGQPIDSVAFLDGFK	792	572	544.8
>PGN_0742;probable FKBP-type peptidyl-prolyl cis-trans isomerase;PG0708	NADTTAVSEKDSLALSMGILYGQDFANQFEMSR	1436	728.6	745.9
>PGN_0742;probable FKBP-type peptidyl-prolyl cis-trans isomerase;PG0708	NADTTAVSEKDSLALSMGILYGQDFANQFEMSR	1394	815.2	451.8
>PGN_0742;probable FKBP-type peptidyl-prolyl cis-trans isomerase;PG0708	NADTTAVSEKDSLALSMGILYGQDFANQFEMSR	1352	630.1
>PGN_0742;probable FKBP-type peptidyl-prolyl cis-trans isomerase;PG0708	QLAHDSIDIDK	1436	607.5		258.9
>PGN_0742;probable FKBP-type peptidyl-prolyl cis-trans isomerase;PG0708	QLAHDSIDIDK	1394	494.6
>PGN_0742;probable FKBP-type peptidyl-prolyl cis-trans isomerase;PG0708	QLAHDSIDIDK	1352	497
>PGN_0742;probable FKBP-type peptidyl-prolyl cis-trans isomerase;PG0708	QLAHDSIDIDKFYAAMR	1436	264.6
>PGN_0742;probable FKBP-type peptidyl-prolyl cis-trans isomerase;PG0708	QLAHDSIDIDKFYAAMR	1394	324.3
>PGN_0742;probable FKBP-type peptidyl-prolyl cis-trans isomerase;PG0708	QLAHDSIDIDKFYAAMR	1352	709.1
>PGN_0742;probable FKBP-type peptidyl-prolyl cis-trans isomerase;PG0708	QLAHDSIDIDKFYAAMR	792	740.3	677.5
>PGN_0742;probable FKBP-type peptidyl-prolyl cis-trans isomerase;PG0708	TLQEGTGATPSLADTVR	1436	732.9	662	604.6
>PGN_0742;probable FKBP-type peptidyl-prolyl cis-trans isomerase;PG0708	TLQEGTGATPSLADTVR	1394	713.5	701.8	293.1
>PGN_0742;probable FKBP-type peptidyl-prolyl cis-trans isomerase;PG0708	TLQEGTGATPSLADTVR	1352	566.9	448.9	409.1
>PGN_0742;probable FKBP-type peptidyl-prolyl cis-trans isomerase;PG0708	TLQEGTGATPSLADTVR	792	540.2	583
>PGN_0742;probable FKBP-type peptidyl-prolyl cis-trans isomerase;PG0708	TLQEGTGATPSLADTVRVK	1436	347.1	587.7	642.7
>PGN_0742;probable FKBP-type peptidyl-prolyl cis-trans isomerase;PG0708	TLQEGTGATPSLADTVRVK	1394			239.3
>PGN_0742;probable FKBP-type peptidyl-prolyl cis-trans isomerase;PG0708	TLQEGTGATPSLADTVRVK	792	752.7	687.3	302.3
>PGN_0742;probable FKBP-type peptidyl-prolyl cis-trans isomerase;PG0708	YGIDTTR	1436	262.2
>PGN_0742;probable FKBP-type peptidyl-prolyl cis-trans isomerase;PG0708	YGIDTTR	1394	238.3
>PGN_0742;probable FKBP-type peptidyl-prolyl cis-trans isomerase;PG0708	YGIDTTR	1352	275.4
>PGN_0742;probable FKBP-type peptidyl-prolyl cis-trans isomerase;PG0708	YGIDTTRFSYNLGAIYASNIAR	792	249.7
>PGN_0743;probable FKBP-type peptidyl-prolyl cis-trans isomerase FkpA;PG0709	MPGDSLDR	1436	307.3
>PGN_0743;probable FKBP-type peptidyl-prolyl cis-trans isomerase FkpA;PG0709	VLKEGEGPRPTVQDTVVVHYVGK	1436		253.3	200.7
>PGN_0762;conserved hypothetical protein;PG0731	YELVDSVYDK	1436			271.8
>PGN_0788;peptidyl-dipeptidase;PG0758	LIAATNAAAVIVGSKDSLDGLSETEIAK	1436	686.7
>PGN_0788;peptidyl-dipeptidase;PG0758	LIAATNAAAVIVGSKDSLDGLSETEIAK	1394	531.6
>PGN_0788;peptidyl-dipeptidase;PG0758	QYFVTDSVLK	1436	513
>PGN_0788;peptidyl-dipeptidase;PG0758	QYFVTDSVLK	1394	491.9
>PGN_0788;peptidyl-dipeptidase;PG0758	QYFVTDSVLK	1352	414.4
>PGN_0788;peptidyl-dipeptidase;PG0758	TEHFLPAFEAGMEQQLAGIDSIVNNSEAPTFENTLVAMER	1436	698.8	559.2
>PGN_0788;peptidyl-dipeptidase;PG0758	TEHFLPAFEAGMEQQLAGIDSIVNNSEAPTFENTLVAMER	1394	582.7
>PGN_0788;peptidyl-dipeptidase;PG0758	TEHFLPAFEAGMEQQLAGIDSIVNNSEAPTFENTLVAMER	792	563.8	227.9
>PGN_0801;probable electron transfer flavoprotein beta subunit;PG0777	GVETVVASMPLVVTVNGSSAPCRPRNAKLLQR	1352		239		no 204 ion, incorrect charge state
>PGN_0809;putative TonB protein;PG0785	DKVDIADMEETILLEENEPEPEQPEPEQPQQQEVQLPEEFKVVDNTQK	1394, 1352		367.3		no 204 ion, incorrect charge state
>PGN_0817;penicillin-binding protein 1A;PG0794	GTIDTVMSPLDSIKYLKGILR	1436, 1436		262
>PGN_0836;conserved hypothetical protein;PG1493	GDTIVFNSK	1436	496.5	365.8	263.1
>PGN_0836;conserved hypothetical protein;PG1493	GDTIVFNSK	1394	403.6	327.4	207.5
>PGN_0836;conserved hypothetical protein;PG1493	KQPVSYASVVISTDSLSKK	1436	361.9
>PGN_0836;conserved hypothetical protein;PG1493	KQPVSYASVVISTDSLSKK	1394	268.1
>PGN_0867;probable cell shape-determining protein MreC;PG1395	HVQLAQGDTVVTSGYSSIFPANLMVGR	1436		409.2
>PGN_0874;conserved hypothetical protein;PG1387	SYVVQIDSLNAANAR	1436			394.6
>PGN_0874;conserved hypothetical protein;PG1387	SYVVQIDSLNAANAR	1394			325.5
>PGN_0874;conserved hypothetical protein;PG1387	SYVVQIDSLNAANAR	1352			346.5
>PGN_0881;conserved hypothetical protein;PG1402	AVQADSVSHYIR	1436		471.6	341.1
>PGN_0904;probable sensor histidine kinase;PG1432	LLADSIAAK	1436		289.4
>PGN_0904;probable sensor histidine kinase;PG1432	SKLLADSIAAK	1436		373.1	347.5
>PGN_0946;conserved hypothetical protein;PG1180	ALDSIAR	1436	278.2	326.3
>PGN_0946;conserved hypothetical protein;PG1180	LSNEMLDSISYAEK	1436	603.3		359.8
>PGN_0946;conserved hypothetical protein;PG1180	LSNEMLDSISYAEK	1394			258.2
>PGN_0946;conserved hypothetical protein;PG1180	RLSNEMLDSISYAEK	1436			268.6
>PGN_0952;carboxyl-terminal processing protease;PG1060	TGMATAIPDSLHK	1436			389.8
>PGN_0952;carboxyl-terminal processing protease;PG1060	TGMATAIPDSLHK	1394			217.9
>PGN_0952;carboxyl-terminal processing protease;PG1060	TGMATAIPDSLHKIFYTAAGR	1394		435.4
>PGN_0968;conserved hypothetical protein;PG0987	SGAESYLIFPDSTWKIDMADLD	1436		226.1
>PGN_0973;conserved hypothetical protein;PG0980	AVVDTGLYK	1436		215.2
>PGN_0973;conserved hypothetical protein;PG0980	AVVDTGLYKK	1436		336.1
>PGN_0980;putative alpha-1,2-mannosidase family protein;PG0973	FLNDSTVVGSK	1436		340.7	294
>PGN_0980;putative alpha-1,2-mannosidase family protein;PG0973	FLNDSTVVGSK	1394		255.3
>PGN_1032;conserved hypothetical protein;PG0914	IAQHNVEAALDSIR	1436			327.8
>PGN_1032;conserved hypothetical protein;PG0914	IAQHNVEAALDSIR	1394	381.4
>PGN_1037;conserved hypothetical protein;PG0906	EDGSGSTNSGAFTISGDTVSLAR	1436	432.1		229.6
>PGN_1037;conserved hypothetical protein;PG0906	EDGSGSTNSGAFTISGDTVSLAR	792	512
>PGN_1037;conserved hypothetical protein;PG0906	EGEVSPLRLVLNATADSLQYDGVQDEK	1436		500
>PGN_1037;conserved hypothetical protein;PG0906	EGEVSPLRLVLNATADSLQYDGVQDEKMAPFYVLAK	1436		426.3
>PGN_1037;conserved hypothetical protein;PG0906	EGEVSPLRLVLNATADSLQYDGVQDEKMAPFYVLAK	1394		626.6
>PGN_1037;conserved hypothetical protein;PG0906	EGEVSPLRLVLNATADSLQYDGVQDEKMAPFYVLAK	1352		519.4
>PGN_1037;conserved hypothetical protein;PG0906	EGEVSPLRLVLNATADSLQYDGVQDEKMAPFYVLAK	792		545.1
>PGN_1037;conserved hypothetical protein;PG0906	GGKEDGSGSTNSGAFTISGDTVSLAR	1436	341.9	593.5
>PGN_1037;conserved hypothetical protein;PG0906	GGKEDGSGSTNSGAFTISGDTVSLAR	1394	641.5	521.2
>PGN_1037;conserved hypothetical protein;PG0906	GGKEDGSGSTNSGAFTISGDTVSLAR	792	695.9	550.4
>PGN_1037;conserved hypothetical protein;PG0906	GGKEDGSGSTNSGAFTISGDTVSLAREGEVSPLR	1436		709.2
>PGN_1037;conserved hypothetical protein;PG0906	GGKEDGSGSTNSGAFTISGDTVSLAREGEVSPLR	792		829.4
>PGN_1037;conserved hypothetical protein;PG0906	IADSIAQVEAAAAADVER	1436	762
>PGN_1037;conserved hypothetical protein;PG0906	IADSIAQVEAAAAADVER	1394	800
>PGN_1037;conserved hypothetical protein;PG0906	IADSIAQVEAAAAADVER	1352	551.4
>PGN_1037;conserved hypothetical protein;PG0906	IADSIAQVEAAAAADVER	792	778.5
>PGN_1037;conserved hypothetical protein;PG0906	IADSIAQVEAAAAADVERFVGTYTGLIPAADAEGFDVK	792		858.3
>PGN_1037;conserved hypothetical protein;PG0906	LVLNATADSLQYDGVQDEK	1436	495.6	876.4	788.3
>PGN_1037;conserved hypothetical protein;PG0906	LVLNATADSLQYDGVQDEK	1394	772.4	706.2	328.8
>PGN_1037;conserved hypothetical protein;PG0906	LVLNATADSLQYDGVQDEK	1352			400.9
>PGN_1037;conserved hypothetical protein;PG0906	LVLNATADSLQYDGVQDEK	792	702.5	603.9	353.8
>PGN_1037;conserved hypothetical protein;PG0906	LVLNATADSLQYDGVQDEKMAPFYVLAK	1436	544.7	837
>PGN_1037;conserved hypothetical protein;PG0906	LVLNATADSLQYDGVQDEKMAPFYVLAK	1394	686.6	855.2
>PGN_1037;conserved hypothetical protein;PG0906	LVLNATADSLQYDGVQDEKMAPFYVLAK	1352		814
>PGN_1037;conserved hypothetical protein;PG0906	LVLNATADSLQYDGVQDEKMAPFYVLAK	792		813.6
>PGN_1037;conserved hypothetical protein;PG0906	LVLNATADSLQYDGVQDEKMAPFYVLAKQ	1436		755.6
>PGN_1037;conserved hypothetical protein;PG0906	LVLNATADSLQYDGVQDEKMAPFYVLAKQ	1394		736.6
>PGN_1037;conserved hypothetical protein;PG0906	LVLNATADSLQYDGVQDEKMAPFYVLAKQK	1436		675
>PGN_1037;conserved hypothetical protein;PG0906	LVLNATADSLQYDGVQDEKMAPFYVLAKQK	1394		641.6
>PGN_1037;conserved hypothetical protein;PG0906	LVLNATADSLQYDGVQDEKMAPFYVLAKQK	1352		244.3
>PGN_1037;conserved hypothetical protein;PG0906	NEQDAAADSAR	1436	409.4
>PGN_1037;conserved hypothetical protein;PG0906	NEQDAAADSAR	1394	441.3
>PGN_1037;conserved hypothetical protein;PG0906	NEQDAAADSARIADSIAQVEAAAAADVER	1394, 792	256.5
>PGN_1037;conserved hypothetical protein;PG0906	TFALEEVAKGGKEDGSGSTNSGAFTISGDTVSLAR	1436		440.7
>PGN_1037;conserved hypothetical protein;PG0906	TFALEEVAKGGKEDGSGSTNSGAFTISGDTVSLAR	1394		521.8
>PGN_1037;conserved hypothetical protein;PG0906	TFALEEVAKGGKEDGSGSTNSGAFTISGDTVSLAR	1352		430.3
>PGN_1041;cytochrome d ubiquinol oxidase subunit I;PG0900	NPSGYVPGINNILEGGYVKADGTTAIPVDSMMQR	1436		216.1
>PGN_1091;conserved hypothetical protein;PG1302	DSLLK	1436	272.3
>PGN_1091;conserved hypothetical protein;PG1302	RDTVWVAAK	1436	302.9
>PGN_1093;conserved hypothetical protein;PG1304	LSVFNAAKDTVNR	1436			255.4
>PGN_1097;conserved hypothetical protein;PG1308	SVSFDSAYLER	1436	465.5
>PGN_1097;conserved hypothetical protein;PG1308	SVSFDSAYLER	1394	461.2
>PGN_1097;conserved hypothetical protein;PG1308	SVSFDSAYLER	792		223.9
>PGN_1100;putative capsule biosynthesis protein CapA;PG1312	IDTLEIK	1436	353.4
>PGN_1159;conserved hypothetical protein;PG1372	LLIDSGRYDK	1436		315.6
>PGN_1159;conserved hypothetical protein;PG1372	LLIDSGRYDK	1394		265.2
>PGN_1181;probable thiol:disulfide oxidoreductase;PG1084	LKMEEIQADTAR	1436	593.7	426.3	490.7
>PGN_1181;probable thiol:disulfide oxidoreductase;PG1084	LKMEEIQADTAR	1394	592.7	236.2	241.3
>PGN_1181;probable thiol:disulfide oxidoreductase;PG1084	LKMEEIQADTAR	1352	553.5
>PGN_1181;probable thiol:disulfide oxidoreductase;PG1084	LKMEEIQADTAR	792	256.3
>PGN_1181;probable thiol:disulfide oxidoreductase;PG1084	MEEIQADTAR	1436	470.4	278.8
>PGN_1181;probable thiol:disulfide oxidoreductase;PG1084	MEEIQADTAR	1394	499.5	208.7
>PGN_1181;probable thiol:disulfide oxidoreductase;PG1084	MEEIQADTAR	1352	392.6
>PGN_1181;probable thiol:disulfide oxidoreductase;PG1084	NGAFTFTGEHIDTAK	1436	701.3	448.5	357.7
>PGN_1181;probable thiol:disulfide oxidoreductase;PG1084	NGAFTFTGEHIDTAK	1394	714.6
>PGN_1181;probable thiol:disulfide oxidoreductase;PG1084	NGAFTFTGEHIDTAK	1352	669.7		239.5
>PGN_1181;probable thiol:disulfide oxidoreductase;PG1084	NGAFTFTGEHIDTAK	792	714.9
>PGN_1188;conserved hypothetical protein;PG1093	ERDSIYVFNSLTSGGFQESVFR	792	500.3
>PGN_1238;conserved hypothetical protein;PG1139	SYQENKLDASQYQDTIAK	1436			335.1
>PGN_1303;hypothetical protein;PG1050	HYSTDTVAR	1436	395.9		275.2
>PGN_1303;hypothetical protein;PG1050	IDSMSHPFSK	1436	410.9
>PGN_1303;hypothetical protein;PG1050	ILADSLHR	1436	368.3		261.7
>PGN_1303;hypothetical protein;PG1050	NLAFADSALLVLSGR	1436	581.9
>PGN_1303;hypothetical protein;PG1050	NLAFADSALLVLSGR	1394	496.2
>PGN_1347;putative TonB-dependent receptor exported protein;PG1006	PAGADTTQVFR	1436		347.9
>PGN_1347;putative TonB-dependent receptor exported protein;PG1006	PAGADTTQVFR	1394		255.2
>PGN_1364;probable peptidyl-prolyl cis-trans isomerase cyclophilin-type;PG1226	NAKPLEDLGNDTTTR	1436		353.5
>PGN_1431;putative cation efflux system protein;PG0539	ESRPSAADSAAMAAK	1436	311.8
>PGN_1431;putative cation efflux system protein;PG0539	ESRPSAADSAAMAAK	1394	217.6
>PGN_1431;putative cation efflux system protein;PG0539	PSAADSAAMAAK	1436	636.8	608.3	316.9
>PGN_1431;putative cation efflux system protein;PG0539	PSAADSAAMAAK	1394	332.8	219.9
>PGN_1431;putative cation efflux system protein;PG0539	TDTLNEVLSFTATVR	1436	361.3
>PGN_1446;conserved hypothetical protein;PG0526	LAVDSASYLDLAYVLLPDDYRLR	1436		540.9
>PGN_1446;conserved hypothetical protein;PG0526	TDSSVVMR	1436		284.4	216.5
>PGN_1446;conserved hypothetical protein;PG0526	TDSSVVMR	1394		292.4
>PGN_1446;conserved hypothetical protein;PG0526	TQEATPDSIK	1436	411.7	256.5
>PGN_1446;conserved hypothetical protein;PG0526	TQEATPDSIK	1394	279.5	340.7
>PGN_1502;conserved hypothetical protein;PG0466	CTHLLGDSAMPCNDIK	1436	677.9
>PGN_1502;conserved hypothetical protein;PG0466	CTHLLGDSAMPCNDIK	1394	586.6
>PGN_1502;conserved hypothetical protein;PG0466	CTHLLGDSAMPCNDIK	792	317.4
>PGN_1502;conserved hypothetical protein;PG0466	ILFEYPSDSIPHAIADSVR	1394, 1436	246.4
>PGN_1502;conserved hypothetical protein;PG0466	ILFEYPSDSIPHAIADSVRR	1394, 1436	206.6
>PGN_1502;conserved hypothetical protein;PG0466	IVFDSISMER	1436	320.9
>PGN_1502;conserved hypothetical protein;PG0466	IVFDSISMER	1394	406.2
>PGN_1502;conserved hypothetical protein;PG0466	IVFDSISMER	1352	391.3
>PGN_1502;conserved hypothetical protein;PG0466	QDSLLVYEIEAFK	1436	760.8
>PGN_1502;conserved hypothetical protein;PG0466	QDSLLVYEIEAFK	1394	709.3
>PGN_1502;conserved hypothetical protein;PG0466	QDSLLVYEIEAFK	1352	712.4
>PGN_1502;conserved hypothetical protein;PG0466	VVFRQDSLLVYEIEAFK	1436	478.4
>PGN_1502;conserved hypothetical protein;PG0466	VVFRQDSLLVYEIEAFK	1394	454.5
>PGN_1510;putative peptidyl-prolyl cis-trans isomerase;PG0452	ADSLCNALNEGGDFAAAAR	1436	548.6		394.8
>PGN_1510;putative peptidyl-prolyl cis-trans isomerase;PG0452	ADSLCNALNEGGDFAAAAR	792	559.4
>PGN_1510;putative peptidyl-prolyl cis-trans isomerase;PG0452	ETGGVLTFPNQFTQMPDSTITEAMAQQLHLDTLFSIPSNRVIK	1394, 1436		220.1
>PGN_1510;putative peptidyl-prolyl cis-trans isomerase;PG0452	IDTLAGISYSPR	1436	220.9	486.5	233.4
>PGN_1510;putative peptidyl-prolyl cis-trans isomerase;PG0452	IDTLAGISYSPR	1394	274.4	461.9	243.1
>PGN_1510;putative peptidyl-prolyl cis-trans isomerase;PG0452	IDTLAGISYSPR	792		408.6
>PGN_1510;putative peptidyl-prolyl cis-trans isomerase;PG0452	KLDNLEAYASAMNTKIDTLAGISYSPR	1436		628.6
>PGN_1510;putative peptidyl-prolyl cis-trans isomerase;PG0452	KLDNLEAYASAMNTKIDTLAGISYSPR	1394		677.2
>PGN_1510;putative peptidyl-prolyl cis-trans isomerase;PG0452	SGFESLNVAIIALDSANLSK	1436	667
>PGN_1510;putative peptidyl-prolyl cis-trans isomerase;PG0452	SGFESLNVAIIALDSANLSK	1394	658.2
>PGN_1513;conserved hypothetical protein;PG0449	LEENKTDTTFLK	1436	508.3		301
>PGN_1513;conserved hypothetical protein;PG0449	LEENKTDTTFLK	1352	231.9
>PGN_1513;conserved hypothetical protein;PG0449	MYGDKLEENKTDTTFLK	1436	564.8
>PGN_1513;conserved hypothetical protein;PG0449	MYGDKLEENKTDTTFLK	1394	449.3
>PGN_1513;conserved hypothetical protein;PG0449	MYGDKLEENKTDTTFLK	792	312.2
>PGN_1513;conserved hypothetical protein;PG0449	TDTTFLK	1436	355.4
>PGN_1513;conserved hypothetical protein;PG0449	TDTTFLK	1394	332.5
>PGN_1513;conserved hypothetical protein;PG0449	TDTTFLK	1352	280
>PGN_1524;conserved hypothetical protein;PG0436	ITDRDSTESYSFK	1436		217.8
>PGN_1535;hypothetical protein;No equivalent in W83	SVETDSTVVDSR	1436	356.3	416	307.1
>PGN_1535;hypothetical protein;No equivalent in W83	SVETDSTVVDSR	1394	256.3	386.5	416.4
>PGN_1544;conserved hypothetical protein;PG0423	DSIVEK	1436	278.4
>PGN_1544;conserved hypothetical protein;PG0423	DSIVEK	1394	222.2
>PGN_1544;conserved hypothetical protein;PG0423	EAWVTYLDFEDDTTTVHVVNIDNK	1436	439.6
>PGN_1544;conserved hypothetical protein;PG0423	FTFIKDSIVEK	1436	648.7		369.9
>PGN_1544;conserved hypothetical protein;PG0423	FTFIKDSIVEK	1394	567.6		329.7
>PGN_1544;conserved hypothetical protein;PG0423	FTFIKDSIVEK	1352	585.6		338.6
>PGN_1544;conserved hypothetical protein;PG0423	FTFIKDSIVEK	792	556.1
>PGN_1552;putative peptidyl-prolyl cis-trans isomerase;PG0415	IDSIEVNEADVNR	1436		301.4	283.9
>PGN_1553;conserved hypothetical protein;PG0414	RIDSVMYDQLAGR	1436	290
>PGN_1553;conserved hypothetical protein;PG0414	SDSGYIVSTR	1436	387.2
>PGN_1556;putative hemagglutinin;PG0411	DVSILEYVDSTYSLR	1436	428.1
>PGN_1556;putative hemagglutinin;PG0411	DVSILEYVDSTYSLR	1394	397.9
>PGN_1582;membrane-associated zinc metalloprotease;PG0383	AGDSITAVNGK	1436		469.5	406.8
>PGN_1582;membrane-associated zinc metalloprotease;PG0383	AGDSITAVNGK	1394		421
>PGN_1582;membrane-associated zinc metalloprotease;PG0383	AGDSITAVNGK	792			265.2
>PGN_1582;membrane-associated zinc metalloprotease;PG0383	ANSGFMSIQVPFVIDSVMPQGTAYANQLK	1436		246.9
>PGN_1582;membrane-associated zinc metalloprotease;PG0383	SHAGDSIALSVAR	1436	223.2	651.7	491.2
>PGN_1582;membrane-associated zinc metalloprotease;PG0383	SHAGDSIALSVAR	1394		558.3
>PGN_1582;membrane-associated zinc metalloprotease;PG0383	SHAGDSIALSVAR	1352		498.1	231.6
>PGN_1582;membrane-associated zinc metalloprotease;PG0383	SHAGDSIALSVAR	792		208.7
>PGN_1598;probable glutamine ABC transporter;PG0363	SDTALIRR	1436		214.6
>PGN_1599;conserved hypothetical protein;PG0362	SHIDTAMLGFYNR	1436			502.2
>PGN_1599;conserved hypothetical protein;PG0362	SHIDTAMLGFYNR	1394			355.4
>PGN_1599;conserved hypothetical protein;PG0362	SHIDTAMLGFYNR	792		351.6
>PGN_1608;probable sialidase;PG0352	TTALSADSVAGR	1436	220.5
>PGN_1617;probable metallophosphoesterase;PG0344	FSIPDSSAATDFIYIGDVQDPGNGGSQALLQR	1394		405.8
>PGN_1617;probable metallophosphoesterase;PG0344	FSIPDSSAATDFIYIGDVQDPGNGGSQALLQRLR	1394		246.1
>PGN_1674;conserved hypothetical protein;PG0290	SLVLQKEADSLCTFIDDLKLAIAR	1436		543.1
>PGN_1702;protein-export membrane protein SecD/SecF;PG1762	AMGDVAGMAYLDSMSNEK	1394	219.1
>PGN_1702;protein-export membrane protein SecD/SecF;PG1762	AMGDVAGMAYLDSMSNEK	792	566.5
>PGN_1707;conserved hypothetical protein;PG1767	GDSVLALR	1436	339.2
>PGN_1707;conserved hypothetical protein;PG1767	GDSVLALR	1394	272.5
>PGN_1707;conserved hypothetical protein;PG1767	VASDSIGQVSTLLK	1436	729.7
>PGN_1735;conserved hypothetical protein;PG1835	AGNDSAFHR	1436	319.8	331.3
>PGN_1735;conserved hypothetical protein;PG1835	AGNDSAFHR	1394		203.9	341.6
>PGN_1735;conserved hypothetical protein;PG1835	AGNDSAFHR	1352	200.6
>PGN_1735;conserved hypothetical protein;PG1835	AIPPSYYSTQELASLLDETQIIASQTFKAGNDSAFHR	1394		311.7
>PGN_1735;conserved hypothetical protein;PG1835	DGKIDSVK	1436	338.9		218
>PGN_1735;conserved hypothetical protein;PG1835	DGKIDSVK	1394	257.9
>PGN_1735;conserved hypothetical protein;PG1835	LSINYDSWAGDSTSIMK	1436	485.3
>PGN_1735;conserved hypothetical protein;PG1835	LSINYDSWAGDSTSIMK	1394	802.4
>PGN_1735;conserved hypothetical protein;PG1835	LSINYDSWAGDSTSIMK	1352	585.8
>PGN_1735;conserved hypothetical protein;PG1835	LSINYDSWAGDSTSIMK	792	670.5
>PGN_1735;conserved hypothetical protein;PG1835	NSQISHLLQENDSLSCVK	1394	478.6
>PGN_1735;conserved hypothetical protein;PG1835	NSQISHLLQENDSLSCVK	1352	459.2
>PGN_1735;conserved hypothetical protein;PG1835	NSQISHLLQENDSLSCVK	792	603.9
>PGN_1735;conserved hypothetical protein;PG1835	PSEGLMLSPPSYLLLLPQDSVR	1394	429.6
>PGN_1735;conserved hypothetical protein;PG1835	PSEGLMLSPPSYLLLLPQDSVR	792	269.9
>PGN_1735;conserved hypothetical protein;PG1835	PSEGLMLSPPSYLLLLPQDSVRNFFEQEQTELMQPR	1436	313.5
>PGN_1735;conserved hypothetical protein;PG1835	VDTLEFSVK	1436	490.1	476.8	468.9
>PGN_1735;conserved hypothetical protein;PG1835	VDTLEFSVK	1394	507.1		234.4
>PGN_1735;conserved hypothetical protein;PG1835	VDTLEFSVK	1352	480.4	241.4
>PGN_1767;immunoreactive 46 kDa antigen;PG1798	KSTDSIYYDANGR	1436	537.2	364.6
>PGN_1767;immunoreactive 46 kDa antigen;PG1798	KSTDSIYYDANGR	1394		236.2	207.1
>PGN_1767;immunoreactive 46 kDa antigen;PG1798	KSTDSIYYDANGR	1352	217.2
>PGN_1767;immunoreactive 46 kDa antigen;PG1798	STDSIYYDANGR	1436	535.2	429.5	251.5
>PGN_1767;immunoreactive 46 kDa antigen;PG1798	STDSIYYDANGR	1394	334.5	216.1
>PGN_1788;carboxyl-terminal processing protease;PG1855	EVYGGGGIIPDIFIPLDTAGLNSYMMKVEDSDLIPR	1436		605.3
>PGN_1788;carboxyl-terminal processing protease;PG1855	EVYGGGGIIPDIFIPLDTAGLNSYMMKVEDSDLIPR	1394		259.5
>PGN_1788;carboxyl-terminal processing protease;PG1855	NYVDSVDVR	1436	277.8
>PGN_1808;conserved hypothetical protein;PG1881	YVDNPVSAGMALADSIK	1436	339.1
>PGN_1808;conserved hypothetical protein;PG1881	YVDNPVSAGMALADSIKK	1436	486.9
>PGN_1808;conserved hypothetical protein;PG1881	YVDNPVSAGMALADSIKK	1394	358.2
>PGN_1811;putative alpha-L-fucosidase;PG1884	GDSIPLPLPK	1436			221.3
>PGN_1811;putative alpha-L-fucosidase;PG1884	GDSIPLPLPK	1394			225.7
>PGN_1811;putative alpha-L-fucosidase;PG1884	QVGGVFGMIPDNILRGDSIPLPLPK	1436		421.5
>PGN_1878;conserved hypothetical protein;PG1948	GKLKNDSIEGEFR	1436		324.5
>PGN_1878;conserved hypothetical protein;PG1948	LKNDSIEGEFR	1436	492.7	405.6	423.4
>PGN_1878;conserved hypothetical protein;PG1948	LKNDSIEGEFR	1394	381.8	285.1	417.6
>PGN_1878;conserved hypothetical protein;PG1948	LKNDSIEGEFR	1352	436.9	207.9	283.7
>PGN_1878;conserved hypothetical protein;PG1948	LKNDSIEGEFR	792	228.4
>PGN_1878;conserved hypothetical protein;PG1948	LKNDSIEGEFRQGR	1436		323.8
>PGN_1878;conserved hypothetical protein;PG1948	LKNDSIEGEFRQGR	1394			282.2
>PGN_1995;conserved hypothetical protein;PG2050	GITEDMVEEIGDKYDEVLDDLRSE	1436, 1436		367		incorrect charge state
>PGN_2005;conserved hypothetical protein;PG0056	SLSDLQKSEGPVSDSTLVSLGITEKER	1394		441.9
>PGN_2040;conserved hypothetical protein;PG0093	VSEGQQVQAGDTLAVIEAPDVAAKMEQAK	1436		631
>PGN_2040;conserved hypothetical protein;PG0093	VSEGQQVQAGDTLAVIEAPDVAAKMEQAKAAEAAAQAQNAK	1436		660.7
>PGN_2056;conserved hypothetical protein;PG2066	MVEVRDSVLK	1436		220.6
>PGN_2067;TPR domain protein;PG2200	IDSAIQDYRR	1436		214.8
>PGN_2070;conserved hypothetical protein;PG2204	HYLAQPLDTLALQK	1436			528.6
>PGN_2070;conserved hypothetical protein;PG2204	SPDAAYAMGDTLR	1436		476.8	226.7
>PGN_2070;conserved hypothetical protein;PG2204	SPDAAYAMGDTLR	1394		255.4

## Sheet: Table S6
Table S6. Predicted and identified O-glycosylation relative to protein abundance and localisation
NOTES for all tables
Protein matches: these are the number of MS/MS spectral matches above threshold (p<0.05) reported by Mascot for the whole membrane sample and used as a crude estimate of abundance
# Identified sites: These are the number of glycosylation sites identified by MS for the whole study as reported in Table S1 and Table S2
# Predicted sites: These are the number of glycosylation sites manually found in proteins that fit the rule (D)(S/T)(A/I/L/V/M/T/S/G/F/C)
OM-associated proteins and lipoproteins										Predicted lipoproteins (non-localised)								Predicted periplasmic proteins								Predicted IM-associated proteins
Notes										Notes								Notes								Notes
The proteins in this list are taken from Veith et al., 2021										These lipoproteins are those that have not been localised to the OM in Veith et al., 2021.								Only those periplasmic proteins identified in the whole membrane sample are included in this table								Only the 100 most abundant predicted IM proteins are shown
# Unmodified sites: This is the number of sites that were identified by MS to be unmodified. The list is incomplete.										Most of them, especially the more abundant ones are likely to be localised to the IM
ATCC33277 locus	W83 locus	Description	Structural class	MW (kDa)	Protein Matches	# Identified sites	# Predicted sites	# Unmodified sites		Locus	W83 Locus	Description	MW (kDa)	Protein Matches	# Identified sites	# Predicted sites		Locus	W83 Locus	Description	MW (kDa)	Protein Matches	# Identified sites	# Predicted sites		Locus	W83 Locus	Description	MW (kDa)	Protein Matches	# Identified sites	# Predicted sites
PGN_0014	PG0018	C-terminal beta-barrel protein	β-barrel	83.3	1	0	6			PGN_0239	PG0126	putative type I phosphodiesterase-nucleotide pyrophosphatase	46.703	4	4	5		PGN_0876	PG1385	TPR domain protein	45.954	81	0	0		PGN_0005	PG0005	Metallophosphatase domain protein	43.817	4	3	4
PGN_0022	PG0026	T9SS protein PorU	T9SS cargo	125.8	12	2	3			PGN_0271	PG0159	endopeptidase PepO	79.064	54	4	4		PGN_1479	PG0491	conserved hypothetical protein	80.342	76	0	1		PGN_0017	PG0022	sulfate transporter permease	59.743	4	0	2
PGN_0023	PG0027	T9SS protein PorV	β-barrel-14 strands	40.2	45	0	0			PGN_0282	PG0171	2~-phosphodiesterase precursor	66.624	6	3	5		PGN_1349	PG1004	probable dipeptidyl anminopeptidase	86.007	62	0	2		PGN_0043	PG0047	putative transmembrane AAA-metalloprotease FtsH	74.882	8	1	3
PGN_0058	PG1474	conjugative transposon protein TraO	pilin	18.9	2	0	0			PGN_0329	PG0226	putative transglutaminase-related protein	101.271	72	4	7		PGN_1995	PG2050	conserved hypothetical protein	10.374	61	0	1		PGN_0103	PG2185	putative TonB	49.394	13	0	0
PGN_0059	PG1475	conjugative transposon protein TraN	-	36.4	6	0	0			PGN_0345	PG0241	Conserved protein of unknown function	32.19	71	1	3		PGN_0508	PG1605	putative aminopeptidase	53.144	45	1	3		PGN_0116	PG2180	probable Na translocating NADH-quinone reductase subunit C	26.918	7	0	0
PGN_0060	PG1476	conjugative transposon protein TraM	-	50.9	1	0	1			PGN_0406	PG1711	alpha-1,2-mannosidase family protein	87.682	7	2	3		PGN_0607	PG1283	conserved hypothetical protein	82.171	39	0	0		PGN_0135	PG2082	putative H??? symporter	57.051	14	0	2
PGN_0064	PG1480	conjugative transposon protein TraI	pilin	21.4	0	0	0			PGN_0488	PG1638	Thioredoxin protein	41.567	6	3	4		PGN_1513	PG0449	TPR domain periplasmic protein	51.301	35	1	2		PGN_0141	PG2089	conserved hypothetical protein	44.602	4	0	1
PGN_0067	PG1483	conjugative transposon protein TraE	pilin	8.2	0	0	1			PGN_0514	PG1599	DUF4296 lipoprotein	29.9	0	1	6		PGN_1149	PG1361	prolyl tripeptidase A	82.78	35	0	2		PGN_0145	PG2094	β-barrel assembly protein, TamB	168.315	4	1	14
PGN_0109	PG1786	Predicted 12-stranded OM β-barrel, P30	β-barrel: 12 strands	30.1	0	0	0			PGN_0687	PG0648	putative iron compound ABC transporter periplasmic iron compound-binding protein	45.608	5	2	3		PGN_0009	PG0011	glycosyl hydrolase family 3	111.43	32	0	1		PGN_0192	PG2144	DUF2723 protein	123.727	25	1	5
PGN_0121	PG2174	Predicted OM β-barrel-containing protein	β-barrel	63.3	29	0	1			PGN_0706	PG0670	putative iron/haem binding lipoprotein IhtC	43.272	4	2	3		PGN_0301	PG0193	β-barrel assembly chaperone, Skp	18.855	30	1	1		PGN_0258	No equivalent in W83	hypothetical protein	13.592	8	0	0
PGN_0122	PG2173	outer membrane lipoprotein Omp28	Lipoprotein	30.3	15	0	0			PGN_0742	PG0708	probable FKBP-type peptidyl-prolyl cis-trans isomerase	30.31	26	7	8		PGN_1552	PG0415	putative peptidyl-prolyl cis-trans isomerase	53.406	27	2	3		PGN_0398	PG1719	ABC transporter ATP-binding protein MsbA family	68.251	5	0	1
PGN_0123	PG2172	T9SS cargo protein, PorA	T9SS cargo	23.5	24	0	0			PGN_0788	PG0758	peptidyl-dipeptidase lipoprotein	79.605	67	3	3		PGN_1049	PG0890	putative alkaline phosphatase	63.066	24	0	2		PGN_0411	PG1704	thiol-disulfide interchange protein	75.876	20	1	3
PGN_0128	PG2167	Type V pilin-associated protein, P51		51.4	60	0	0			PGN_0857	PG1379	ABC transporter periplasmic binding protein	34.517	3	1	1		PGN_0756	PG0724	prolyl oligopeptidase	77.576	22	0	0		PGN_0445	PG1666	membrane fusion efflux protein	40.189	16	1	2
PGN_0129	PG2168	Predicted 8-stranded OM β-barrel, FimX-related	β-barrel: 8 strands	20	6	0	0			PGN_0952	PG1060	carboxyl-terminal processing protease	63.653	27	2	4		PGN_0136	PG2083	conserved hypothetical protein	40.828	20	0	0		PGN_0446	PG1665	putative ABC transporter ATP-binding protein	46.689	4	0	0
PGN_0147	PG2095	β-barrel assembly protein, TamA	β-barrel/lipoprotein	84.8	2	1	6			PGN_1037	PG0906	putative NlpE lipoprotein	15.595	39	4	4		PGN_0391	PG1726	conserved hypothetical protein	53.698	19	0	0		PGN_0447	PG1664	putative ABC transporter permease protein	47.063	5	0	0
PGN_0152	PG2102	T9SS cargo protein TapA	T9SS cargo	58.4	4	0	2	1		PGN_1039	PG0902	putative alpha-1,2-mannosidase	85.6	0	1	7		PGN_1564	PG0401	conserved hypothetical protein	57.428	19	0	0		PGN_0473	PG1623	putative FMN-binding membrane protein	44.69	12	1	2
PGN_0154	PG2105	putative OM lipoprotein	Lipoprotein	16.8	42	0	0			PGN_1097	PG1308	DUF3298 lipoprotein	30.345	2	1	4		PGN_0198	PG2150	conserved hypothetical protein	55.9	19	0	2		PGN_0487	PG1636	FtsK/SpoIIIE family cell division protein	96.435	22	0	5
PGN_0156	PG2106	Predicted 8-stranded OM β-barrel, P22	β-barrel: 8 strands	22	91	0	0			PGN_1181	PG1084	probable thiol:disulfide oxidoreductase	40.506	28	3	4		PGN_0700	PG0664	putative oxidoreductase Gfo/Idh/MocA family	56.396	18	0	1		PGN_0492	No equivalent in W83	cation-transporting ATPase	80.418	4	0	3
PGN_0162	PG2112	Predicted OM β-barrel-containing protein	β-barrel	26.4	0	0	0			PGN_1238	PG1139	putative IM lipoprotein	43.621	11	2	4		PGN_1103	PG1313	dipeptidase	62.981	17	0	0		PGN_0496	PG1616	putative cytochrome B subunit	25.965	6	0	0
PGN_0178	PG2130	Predicted 8-stranded OM β-barrel, FimX	β-barrel: 8 strands	19.3	2	0	0			PGN_1303	PG1050	Lipoprotein of unknown function	33.322	3	5	5		PGN_1777	PG1788	bleomycin hydrolase	47.684	17	0	0		PGN_0501	PG1611	LTD domain protein	35.005	6	1	1
PGN_0179	PG2131	Type V pilin-associated protein, PgmA		52.8	39	0	0			PGN_1431	PG0539	Membrane fusion protein	38.799	9	2	3		PGN_0837	PG1492	conserved hypothetical protein	27.179	16	0	0		PGN_0504	PG1608	methylmalonyl-CoA decarboxylase beta subunit	40.664	3	0	1
PGN_0180	PG2132	major pilin, FimA	Pilin, lipoprotein	39.3	45	0	0			PGN_1502	PG0466	DUF3298 protein	32.102	4	4	7		PGN_0119	PG2177	Na translocating NADH-quinone reductase subunit F	46.825	15	0	0		PGN_0521	PG1592	conserved hypothetical protein	79.572	9	0	2
PGN_0181	PG2133	FimB	Pilin, lipoprotein	31.5	0	0	0			PGN_1535	No equivalent in W83	protein of unknown function	39.982	19	1	2		PGN_0341	PG0236	Conserved protein of unknown function	55.924	14	2	7		PGN_0523	PG1588	conserved hypothetical protein	29.019	3	0	0
PGN_0183	PG2134	FimC	Pilin, lipoprotein	47.8	7	0	2			PGN_1544	PG0423	Conserved protein of unknown function	12.913	5	2	2		PGN_2024	PG0076	putative hemagglutinin	36.42	13	0	3		PGN_0525	PG1586	probable aerotolerance-related exported protein BatE	33.725	3	1	2
PGN_0184	PG2135	FimD	Pilin, lipoprotein	73	9	0	0			PGN_1707	PG1767	Thioredoxin protein	39.218	1	4	7		PGN_2067	PG2200	TPR domain protein	78.814	12	1	3		PGN_0528	PG1583	putative aerotolerance-related exported protein BatB	37.6	4	0	0
PGN_0185	PG2136	FimE	Pilin, lipoprotein	59.8	5	0	0			PGN_1768	PG1797	putative DNA-binding response regulator/sensor histidine kinase	108.907	5	1	5		PGN_1811	PG1884	putative alpha-L-fucosidase	79.169	11	1	1		PGN_0529	PG1582	aerotolerance-related membrane protein BatA	36.456	8	0	1
PGN_0197	PG2149	Predicted 8-stranded OM β-barrel	β-barrel: 8 strands	22.5	1	0	0			PGN_2010	PG0061	Uncharacterized lipoprotein YddW, possible glycosyl hydrolase	57.24	2	1	2		PGN_1643	PG0319	conserved hypothetical protein	13.543	11	0	0		PGN_0556	PG1553	putative cobalamin biosynthesis-related protein	162.805	120	5	6
PGN_0208	PG2164	peptidyl-prolyl cis-trans isomerase, FKBP-type	Lipoprotein	18.4	15	1	1			PGN_2028	PG0081	Conserved protein of unknown function	74.406	5	1	17		PGN_0140	PG2088	peptide methionine sulfoxide reductase	39.92	10	1	2		PGN_0571	PG1538	putative undecaprenol kinase	30.957	3	0	0
PGN_0236	PG0123	Predicted 8-stranded OM β-barrel	β-barrel: 8 strands	19	0	0	0			PGN_2056	PG2066	DUF4837 lipoprotein	40.103	10	1	2		PGN_0252	PG0139	putative membrane-bound lytic murein transglycosylase D	50.959	9	1	5		PGN_0573	PG1536	putative cell division protein FtsX	33.098	5	1	2
PGN_0260	PG0147	LPS assembly lipoprotein, LptE	Lipoprotein	17.3	4	0	1			PGN_0039	PG0043	beta-hexosaminidase	88.51	31	0	3		PGN_0743	PG0709	probable FKBP-type peptidyl-prolyl cis-trans isomerase FkpA	28.486	9	3	4		PGN_0613	PG1277	UDP-glucose 6-dehydrogenase	48.865	8	0	1
PGN_0287	PG0178	minor pilin, Mfa1 from ATCC 33277	Pilin, lipoprotein	58.8	63	0	1			PGN_0334	PG0231	conserved hypothetical protein with DUF1343 domain	48.797	10	0	0		PGN_1976	PG2029	conserved hypothetical protein	98.092	9	0	5		PGN_0622	PG0575	penicillin-binding protein, putative FtsI	80.979	7	2	4
PGN_0288	PG0179	minor pilin, Mfa2	Pilin, lipoprotein	33.7	11	2	3			PGN_1533	No equivalent in W83	putative carbonic anhydrase	26.421	10	0	0		PGN_1366	PG1230	conserved hypothetical protein	80.145	9	0	1		PGN_0672	PG0631	probable biopolymer transport protein	22.095	15	0	0
PGN_0289	PG0180	minor pilin, Mfa3	Pilin, lipoprotein	47.6	10	0	1			PGN_0373	PG0275	putative thioredoxin	19.074	9	0	0		PGN_1159	PG1372	Conserved protein of unknown function	53.908	7	1	2		PGN_0674	PG0633	conserved hypothetical protein	29.231	3	0	0
PGN_0290	PG0181	minor pilin, Mfa4	Pilin, lipoprotein	35.1	15	0	0			PGN_1336	PG1019	conserved hypothetical protein	43.596	8	0	0		PGN_1209	PG1119	probable flavodoxin	20.465	7	0	0		PGN_0680	PG0639	signal peptide peptidase SppA 67K type	65.227	30	2	3
PGN_0291	PG0182	minor pilin-associated protein, Mfa5	T9SS cargo, pilin	131.7	7	1	2			PGN_1536	No equivalent in W83	hypothetical protein	39.316	8	0	1		PGN_1548	PG0419	conserved hypothetical protein	30.359	7	0	0		PGN_0803	PG0779	conserved hypothetical protein	18.138	5	0	0
PGN_0293	PG0185	TonB-dependent receptor RagA	β-barrel, TDR	110.1	138	0	2	2		PGN_1537	No equivalent in W83	probable cation efflux system protein	40.752	7	0	3		PGN_1469	PG0503	dipeptidyl peptidase	82.225	7	0	2		PGN_0806	PG0782	putative MotA/TolQ/ExbB proton channel protein	28.988	28	0	2
PGN_0294	PG0186	lipoprotein RagB	Lipoprotein	54.4	159	0	0			PGN_0202	PG2157	probable leucine aminopeptidase precursor	36.569	6	0	1		PGN_0418	PG1694	possible MltG-like endolytic murein transglycosylase	42.365	6	1	4		PGN_0809	PG0785	putative TonB protein	25.828	19	0	0
PGN_0295	no equivalent	gingipain-like	T9SS cargo		1	0	2			PGN_1493	PG0476	conserved hypothetical protein	58.835	5	0	3		PGN_0501	PG1611	LTD domain protein	35.005	6	1	1		PGN_0817	PG0794	penicillin-binding protein 1A	89.593	3	2	5
PGN_0296	PG0188	BamA-associated lipoprotein	Lipoprotein	47.7	3	2	3			PGN_1138	PG1351	conserved hypothetical protein	17.854	3	0	0		PGN_0303	PG0196	peptidase, M16 family	105.677	6	2	2		PGN_0869	PG1393	penicillin-binding protein 2	69.778	5	0	3
PGN_0297	PG0189	T9SS protein PorG	β-barrel: 8 strands	22.8	4	0	0			PGN_0056	No equivalent in W83	probable conserved protein found in conjugate transposon	17.891	1	0	0		PGN_1694	PG1754	putative alanyl dipeptidyl peptidase	94.353	6	2	5		PGN_0874	PG1387	putative IM protein	34.527	15	1	2
PGN_0299	PG0191	β-barrel assembly protein, BamA	β-barrel	99.7	37	1	3			PGN_0771	PG0740	conserved hypothetical protein	21.487	1	0	1		PGN_0666	PG0624	conserved hypothetical protein	18.973	6	0	0		PGN_0881	PG1402	EEP-2 domain protein, putative nuclease/phosphatase	42.424	3	1	2
PGN_0322	PG0217	Predicted OM β-barrel-containing protein	β-barrel	31.1	9	0	1			PGN_0481	No equivalent in W83	hypothetical protein	47.3	0	0	0		PGN_1348	PG1005	conserved hypothetical protein	25.874	6	0	0		PGN_0883	PG1404	conserved hypothetical protein	26.941	3	0	2
PGN_0323	PG0218	Predicted OM β-barrel-containing protein	β-barrel	29.8	11	0	2			PGN_1543	PG0424	conserved hypothetical protein	24.1	0	0	4		PGN_0896	PG1422	probable D-alanyl-D-alanine carboxypeptidase	55.455	6	0	4		PGN_0902	PG1430	conserved hypothetical protein	25.306	23	0	0
PGN_0335	PG0232	zinc carboxypeptidase CPG70	T9SS cargo	88.9	52	0	0			PGN_1739	PG1828	conserved hypothetical protein	7.1	0	0	4		PGN_0794	PG0768	DUF2891 periplasmic protein	42.122	5	1	4		PGN_0946	PG1180	Membrane fusion-related protein	90.115	19	3	5
PGN_0400	PG1715	TonB-dependent receptor	β-barrel, TDR	100.3	54	0	2	1		PGN_1820	PG1891	conserved hypothetical protein	17.8	0	0	0		PGN_2091	PG2227	Heme binding protein, HusA	23.722	5	1	1		PGN_0949	PG1176	ABC transporter ATP-binding protein	65.645	11	0	2
PGN_0404	PG1713	Rhod-domain OM lipoprotein	Lipoprotein	12.7	5	0	0			PGN_2014	PG0065	cation efflux system protein	42.4	0	0	0		PGN_0144	PG2092	hypothetical protein	47.555	5	0	0		PGN_0950	PG1175	ABC transporter ATP-binding protein	63.618	10	0	2
PGN_0426	PG1684	Predicted 8-stranded OM β-barrel	β-barrel: 8 strands	14.6	23	0	1											PGN_0204	PG2159	protoporphyrinogen oxidase	51.939	5	0	0		PGN_0984	PG0965	probable phosphatidylserine decarboxylase proenzyme	24.788	3	0	0
PGN_0444	PG1667	Outer membrane efflux protein, P49	α/β barrel	48.7	18	0	1											PGN_0486	PG1635	conserved hypothetical protein	23.316	5	0	0		PGN_1005	PG0945	probable ABC transporter permease protein	49.801	6	0	1
PGN_0463	PG1652	Predicted TDR-like protein, P64	β-barrel	64.1	43	1	1											PGN_1106	PG1316	conserved hypothetical protein	20.01	5	0	0		PGN_1041	PG0900	cytochrome d ubiquinol oxidase subunit I	59.078	3	1	4
PGN_0464	PG1651	OM-associated TPR domain protein		110.5	57	0	1	1										PGN_1699	PG1759	probable zinc ABC transporter zinc-binding protein	35.036	4	1	2		PGN_1085	PG1294	ferrous iron transport protein B	94.931	11	0	5
PGN_0470	PG1620	carboxyl-terminal protease-related protein	Lipoprotein	38.6	3	0	5											PGN_1642	PG0320	conserved hypothetical protein	39.16	4	0	0		PGN_1087	PG1269	conserved hypothetical protein	17.485	4	0	0
PGN_0476	PG1625	Tyr-rich OM-associated protein		43.2	14	0	1											PGN_0471	PG1621	conserved hypothetical protein	35.308	4	0	2		PGN_1091	PG1302	putative IM protein	23.215	7	2	3
PGN_0477	PG1626	FadL-like OM b-barrel protein, P58	β-barrel-14 strands	57.5	54	0	0											PGN_0316	PG0211	precorrin-4 C11-methyltransferase	67.362	4	0	3		PGN_1119	PG1330	probable large conductance mechanosensitive channel protein	15.125	3	0	0
PGN_0482	PG0234	Predicted 8-stranded OM β-barrel	β-barrel: 8 strands	20.5	3	0	0											PGN_0709	PG0674	putative indolepyruvate ferredoxin oxidoreductase beta subunit	21.067	4	0	1		PGN_1122	PG1332	NADPH-NAD transhydrogenase beta subunit	89.42	21	0	2
PGN_0509	PG1604	T9SS protein PorZ	T9SS cargo	83.7	10	0	2											PGN_0993	PG0956	putative peptidase M23/M37 family	49.278	4	0	1		PGN_1124	PG1334	Band 7 protein	36.527	24	0	1
PGN_0557	PG1552	TonB-dependent receptor HmuR	β-barrel, TDR	70.5	48	1	1											PGN_0405	PG1712	alpha-1,2-mannosidase family protein	89.221	3	1	5		PGN_1125	PG1335	conserved hypothetical protein	16.921	8	0	0
PGN_0558	PG1551	HmuY protein	Lipoprotein	21.7	72	0	0											PGN_0530	PG1581	putative periplasmic protein	36.312	3	2	4		PGN_1180	PG1083	conserved hypothetical protein	32.9	3	0	2
PGN_0561	PG1548	Cysteine proteinase PrtT, T9SS cargo	T9SS cargo	91.1	3	0	0											PGN_0873	PG1388	conserved hypothetical protein	26.926	3	0	2		PGN_1309	PG1043	ferrous iron transport protein B	79.987	4	0	2
PGN_0592	PG1473	conjugative transposon protein TraQ	Lipoprotein	14.9	0	0	1											PGN_1123	PG1333	conserved hypothetical protein	44.99	3	0	2		PGN_1328	No equivalent in W83	protein of unknown function	41.654	18	1	1
PGN_0637	PG0593	DegP/HtrA protease/chaperone		50.6	62	0	0											PGN_1783	PG1850	conserved hypothetical protein	35.182	3	0	1		PGN_1430	PG0540	putative transmembrane Acr-type transport protein	115.811	21	0	3
PGN_0645	PG0602	T9SS protein PorQ	β-barrel-14 strands	33.9	3	0	0											PGN_0200	PG2155	conserved hypothetical protein	33.587	3	0	1		PGN_1436	PG0535	Skp-like protein	23.608	3	1	2
PGN_0654	PG0611	T9SS cargo protein	T9SS cargo	32.8	10	0	0											PGN_0996	PG0954	TPR domain periplasmic protein	45.346	2	1	3		PGN_1446	PG0526	putative membrane protein insertase	72.27	15	4	5
PGN_0657	PG0614	T9SS cargo protein	T9SS cargo	31.6	0	0	2											PGN_1534	No equivalent in W83	protein of unknown function	40.481	2	1	1		PGN_1456	PG0516	conserved hypothetical protein	47.75	7	0	1
PGN_0659	PG0616	Hemin binding protein HBP35, T9SS cargo	T9SS cargo	35.3	17	0	0											PGN_0527	PG1584	probable aerotolerance-related exported protein BatC	29.038	2	1	1		PGN_1480	PG0490	DUF389 protein	49.613	4	1	2
PGN_0683	PG0TLR	TonB-dependent receptor Tlr	β-barrel, TDR	77.2	59	0	1											PGN_1364	PG1226	probable peptidyl-prolyl cis-trans isomerase cyclophilin-type	26.912	2	1	1		PGN_1506	PG0462	putative transporter	50.878	17	0	1
PGN_0693	PG0654	T9SS cargo protein	T9SS cargo	42.7	12	2	2											PGN_0120	PG2175	conserved hypothetical protein	17.877	2	0	0		PGN_1507	No equivalent in W83	protein of unknown function	23.685	5	2	2
PGN_0704	PG0668	TonB-dependent receptor IhtA	β-barrel, TDR	82	17	0	1											PGN_1547	PG0421	conserved hypothetical protein	30.328	2	0	0		PGN_1510	PG0452	putative peptidyl-prolyl cis-trans isomerase	79.557	63	5	6
PGN_0705	PG0669	Heme-binding protein IhtB	Lipoprotein	30.7	46	0	0											PGN_0656	PG0613	conserved hypothetical protein	26.204	2	0	1		PGN_1511	PG0451	probable hemolysin	47.109	4	0	1
PGN_0715	PG0679	Outer membrane efflux protein	α/β barrel	47.3	0	0	2											PGN_0732	PG0698	DUF5106 periplasmic protein	37.873	1	1	3		PGN_1518	PG0444	putative oligopeptide transporter	69.926	17	0	1
PGN_0728	PG0694	Omp40 (OmpA2)	β-barrel: OmpA	40.4	114	0	0											PGN_1061	PG0877	GldB-like protein	35.292	1	1	3		PGN_1524	PG0436	putative capsular polysaccharide transport protein, Wzc	92.885	21	1	4
PGN_0729	PG0695	Omp41 (OmpA1)	β-barrel: OmpA	41.3	91	0	1	1										PGN_1608	PG0352	probable sialidase	58.763	1	1	4		PGN_1538	No equivalent in W83	putative cation efflux system	113.972	9	0	3
PGN_0740	PG0706	putative OM lipoprotein	Lipoprotein	14	11	0	0											PGN_1553	PG0414	OstA domain protein, related to LPS transport	71.773	1	4	17		PGN_1540	PG0540	putative ABC transport membrane protein	116.805	4	0	3
PGN_0741	PG0707	TonB-dependent receptor P92	β-barrel, TDR	92.2	68	0	1	1										PGN_0485	PG1634	conserved hypothetical protein	15.947	1	0	0		PGN_1554	PG0413	conserved hypothetical protein	13.561	8	0	0
PGN_0758	PG0726	putative OM lipoprotein	Lipoprotein	12.1	0	0	0											PGN_1253	No equivalent in W83	hypothetical protein	15.64	1	0	0		PGN_1577	No equivalent in W83	putative preprotein translocase SecE subunit	7.635	4	0	1
PGN_0778	PG0751	T9SS protein PorT	β-barrel: 8 strands	24.8	6	0	0											PGN_0099	PG2192	probable peptidase	38.114	1	0	2		PGN_1601	PG0360	conserved hypothetical protein with lemA family domain	22.349	9	0	0
PGN_0811	PG0788	Predicted TDR-like protein	β-barrel	97.3	7	1	4											PGN_1690	PG1750	putative exported fucosidase	69.482	1	0	2		PGN_1605	PG0356	Conserved protein of unknown function	27.409	8	1	1
PGN_0832	PG0809	T9SS protein Sov	β-barrel	277.8	15	1	9											PGN_1899	PG1967	conserved hypothetical protein	32.836	1	0	2		PGN_1616	PG0345	conserved hypothetical protein	21.933	4	0	0
PGN_0836	PG1493	TonB-dependent receptor	β-barrel, TDR	97.4	23	2	2											PGN_1977	PG2030	conserved hypothetical protein	25.14	1	0	2		PGN_1651	PG0311	putative glycosyltransferase	36.196	7	0	0
PGN_0852	PG1374	LRR repeat protein, T9SS cargo	T9SS cargo	44.7	18	0	0											PGN_2032	PG0085	putative alpha-galactosidase	53.914	1	0	2		PGN_1657	PG0305	electron transport complex RnfABCDGE type D subunit	34.975	10	0	2
PGN_0859	PG1382	Predicted porin	β-barrel	36.5	0	0	2											PGN_1521	PG0439	conserved hypothetical protein	34.482	1	0	3		PGN_1659	PG0303	putative electron transport complex RnfABCDGE type B subunit	31.492	13	0	1
PGN_0884	PG1405	LPS assembly protein, LptD	β-barrel	105	6	2	12											PGN_1661	PG0300	conserved hypothetical protein	49.428	1	0	6		PGN_1674	PG0290	T9SS protein, PorM	56.582	32	2	3
PGN_0890	PG1414	TonB-dependent receptor P93	β-barrel, TDR	92.6	14	0	0											PGN_1875	PG1945	conserved hypothetical protein	16.882	1	0	1		PGN_1675	PG0289	conserved hypothetical protein	34.881	22	0	2
PGN_0898	PG1424	peptidylarginine deiminase PPAD	T9SS cargo	59.3	32	0	0											PGN_0062	PG1478	putative conserved protein found in conjugate transposon TraK	23.898	1	0	1		PGN_1702	PG1762	protein-export membrane protein SecD/SecF	107.354	73	1	5
PGN_0900	PG1427	Cysteine proteinase PrtT, T9SS cargo	T9SS cargo	90.8	7	0	1																			PGN_1759	PG1806	putative v-type ATPase subunit I	66.916	6	0	1
PGN_0948	PG1178	Predicted porin	β-barrel	45.4	2	0	0																			PGN_1761	PG1804	v-type ATPase subunit B	48.206	34	0	2
PGN_0968	PG0987	Putative OM-associated protein		28.4	6	1	1																			PGN_1762	PG1803	v-type ATPase subunit A	65.91	29	0	2
PGN_0973	PG0980	β-barrel assembly protein, TamA	β-barrel/lipoprotein	85.4	1	1	6																			PGN_1788	PG1855	carboxyl-terminal processing protease	60.095	5	3	4
PGN_0994	PG0955	putative OM lipoprotein	Lipoprotein	29.1	17	0	0																			PGN_1795	PG1863	conserved hypothetical protein	17.737	10	0	0
PGN_1010	PG0937	Predicted 12-stranded OM β-barrel, P26	β-barrel: 12 strands	25.6	7	0	0																			PGN_1804	PG1877	Na? antiporter	49.349	7	0	0
PGN_1023	PG0924	OM lipoprotein OlpA	Lipoprotein	28.3	3	1	1																			PGN_1848	PG1918	preprotein translocase SecY subunit	48.42	14	0	1
PGN_1093	PG1304	Predicted OM β-barrel-containing protein	β-barrel	48.6	6	1	2																			PGN_1885	PG1953	conserved hypothetical protein	33.981	6	0	0
PGN_1129	PG1341	SPOR-domain lipoprotein, P15	Lipoprotein	15.6	42	0	0																			PGN_1892	PG1916	conserved hypothetical protein	84.492	9	0	1
PGN_1188	PG1093	putative OM lipoprotein	Lipoprotein	21	13	1	1																			PGN_1946	PG2001	signal peptidase I, LepB	53.843	22	1	2
PGN_1296	PG1058	T9SS Protein PorE	Lipoprotein	72.4	3	1	6																			PGN_1968	PG2022	putative YfhO/PMT family glycosyltransferase	94.566	17	1	1
PGN_1317	PG1035	T9SS type B cargo protein	T9SS cargo	47.7	0	0	0																			PGN_2001	PG2055	putative sensor histidine kinase	44.688	5	0	2
PGN_1321	PG1030	T9SS cargo protein	T9SS cargo	47.6	12	0	2																			PGN_2004	PG0055	conserved hypothetical protein	39.158	6	0	2
PGN_1323	PG1028	TPR domain protein, peptidoglycan-binding, P61	Lipoprotein	60.5	74	0	1	1																		PGN_2005	PG0056	O-antigen chain length regulator, WzzP	63.568	25	1	4
PGN_1334	PG1022	β-barrel protein	β-barrel	59.6	0	1	2																			PGN_2013	PG0064	cation efflux system protein	113.469	7	0	2
PGN_1335	PG1020	TonB-dependent receptor	β-barrel, TDR	103.6	0	0	2																			PGN_2038	PG0091	conserved hypothetical protein	48.84	5	0	2
PGN_1347	PG1006	TonB-dependent receptor	β-barrel, TDR	90.5	52	1	2																			PGN_2040	PG0093	Membrane fusion protein	36.003	16	1	1
PGN_1354	PG1215	β-barrel assembly lipoprotein, BamD, putative	Lipoprotein	29.5	13	0	1
PGN_1416	PG0553	serine endopeptidase PepK, T9SS cargo	T9SS cargo	99.7	14	0	3
PGN_1432	PG0538	Outer membrane efflux protein	α/β barrel	49	12	1	2
PGN_1437	PG0534	T9SS protein PorF	β-barrel, TDR	88.3	19	1	2
PGN_1466	PG0506	arginine-specific gingipain RgpB	T9SS cargo	78.4	129	0	0
PGN_1476	PG0495	T9SS cargo protein	T9SS cargo	50.9	20	0	0
PGN_1491	PG0479	Predicted OM β-barrel-containing protein	β-barrel	26.4	0	0	0
PGN_1514	PG0448	FadL-like OM b-barrel protein	β-barrel-14 strands	45.1	22	0	2
PGN_1520	PG0441	TonB-dependent receptor	β-barrel, TDR	96.6	0	0	1
PGN_1523	PG0437	Polysaccharide export protein, Wza	Lipoprotein	28.1	10	0	0
PGN_1539	PG0285	Outer membrane efflux protein	α/β barrel	53.9	7	0	1
PGN_1556	PG0411	hemagglutinin, putative, T9SS cargo	T9SS cargo	100.5	16	1	4
PGN_1557	PG0409	Predicted 8-stranded OM β-barrel	β-barrel: 8 strands	27.4	39	0	0
PGN_1591	PG0373	Predicted OM β-barrel-containing protein	β-barrel	22.4	0	0	0
PGN_1599	PG0362	Predicted OM β-barrel-containing protein	β-barrel	76.2	14	2	5
PGN_1606	PG0355	Predicted OM β-barrel-containing protein	β-barrel	31.8	0	0	1
PGN_1611	PG0350	internalin-related protein, T9SS cargo	T9SS cargo	50	25	0	3	2
PGN_1636	PG0326	Predicted porin	β-barrel	41.7	2	0	0
PGN_1673	PG0291	T9SS protein PorN	-	39.2	9	0	2
PGN_1676	PG0288	T9SS protein PorK	Lipoprotein	53.3	6	0	3
PGN_1677	PG0287	T9SS protein PorP	β-barrel-14 strands	32.5	2	0	0
PGN_1697	PG1757	putative OM lipoprotein	Lipoprotein	35.6	5	0	1
PGN_1728	PG1844	lysine-specific gingipain Kgp	T9SS cargo	185.9	367	0	0
PGN_1733	PG1837	hemagglutinin protein HagA	T9SS cargo	230.7	101	0	0
PGN_1735	PG1835	putative OM lipoprotein	Lipoprotein	48.9	23	7	7
PGN_1744	PG1823	Predicted 8-stranded OM β-barrel, P20	β-barrel: 8 strands	19.9	37	0	0
PGN_1767	PG1798	T9SS cargo protein	T9SS cargo	43.6	9	1	2
PGN_1770	PG1795	T9SS cargo protein P27	T9SS cargo	26.9	0	0	0
PGN_1808	PG1881	Predicted Pilin	Pilin, lipoprotein	50.7	27	1	2
PGN_1816	PG1889	putative OM lipoprotein	Lipoprotein	22.7	17	0	0
PGN_1830	PG1899	TonB-dependent receptor	β-barrel, TDR	81.9	7	0	1
PGN_1877	PG1947	T9SS Protein PorW	Lipoprotein	129.2	15	1	12
PGN_1878	PG1948	putative hydrolase, OM lipoprotein	Lipoprotein	49.3	48	2	5
PGN_1953	PG2008	TonB-dependent receptor P90	β-barrel, TDR	90.4	8	0	1
PGN_1970	PG2024	arginine-specific gingipain RgpA	T9SS cargo	183.3	304	0	0
PGN_1987	PG2041	Predicted 8-stranded OM β-barrel	β-barrel: 8 strands	25.1	1	0	0
PGN_1998	PG2054	peptidoglycan-binding lipoprotein	Lipoprotein	20.8	45	0	1	1
PGN_2012	PG0063	Outer membrane efflux protein	α/β barrel	42.1	0	0	1
PGN_2029	PG0082	putative carbohydrate-binding OM lipoprotein	Lipoprotein	30.4	4	0	1
PGN_2030	PG0083	Predicted 8-stranded OM β-barrel	β-barrel: 8 strands	26.8	3	0	0
PGN_2041	PG0094	Outer membrane efflux protein	α/β barrel	53.6	20	0	0
PGN_2064	PG2197	putative metalloprotease, OM lipoprotein	Lipoprotein	27	6	0	0
PGN_2065	PG2198	T9SS cargo protein	T9SS cargo	29	1	0	0
PGN_2080	PG2216	T9SS cargo protein	T9SS cargo	50.3	3	0	1
PGN_2090	PG2226	TonB-dependent receptor	β-barrel, TDR	80.1	1	1	2
